# Supplementary material for: Comparing mutation calls in fixed tumour samples between the affymetrix OncoScan® array and PCR based next-generation sequencing
Source: BMC Med Genomics. 2017 Mar 18;10:17. doi: 10.1186/s12920-017-0254-5 (PMC5357332; doi:10.1186/s12920-017-0254-5)
Supplement: Additional file 1: — This details all OncoScan and NGS calls for all samples. For each call, recorded are sample name, MAPD, ndSNPQC, which primer pair was used for the NGS comparison, the SM name,OncoScan call for that SM (true or false), the SM score, the NGS call, total NGS reads, NGS variant allele frequency, comparison type (concordant positive/negative, discrepant positive/negative, exclude) and any comments about reasons for exclusion). (XLSX 185 kb) [file 12920_2017_254_MOESM1_ESM.xlsx]

## Sheet: all_sms.txt
Sample	MAPD	ndSNPQC	primer_pair_ids	sm_name	OS Call	SM score	NGS Call	NGS tot reads	NGS VAF	type	comment
TSB00211	0.29489	21.1699	16	PIK3CA:p.H1047L:c.3140A>T	FALSE	-0.957496	NA	23999		exclude	PCR failure
TSB00211	0.29489	21.1699	16	PIK3CA:p.H1047R:c.3140A>G	TRUE	8.40659	NA	23999		exclude	PCR failure
TSB00211	0.29489	21.1699	10	KRAS:p.G12A:c.35G>C	FALSE	-1.10184	FALSE	146248		conc neg
TSB00211	0.29489	21.1699	10	KRAS:p.G12C/S:c.34G>T/A	FALSE	-0.223499	FALSE	146248		conc neg
TSB00211	0.29489	21.1699	10	KRAS:p.G12D/V:c.35G>A/T	FALSE	-0.703931	FALSE	146248		conc neg
TSB00211	0.29489	21.1699	10	KRAS:p.G13D:c.38G>A	FALSE	-0.656746	FALSE	146248		conc neg
TSB00213	0.303258	19.0779	23	TP53:p.G245S/C:c.733G>A/T	FALSE	-0.424427	FALSE	60829		conc neg
TSB00213	0.303258	19.0779	23	TP53:p.R248Q/L:c.743G>A/T	TRUE	9.62049	TRUE	60531	46.83	conc pos
TSB00213	0.303258	19.0779	23	TP53:p.R248W:c.742C>T	FALSE	1.37145	FALSE	60829		conc neg
TSB00213	0.303258	19.0779	23	TP53:p.R249S:c.747G>T	FALSE	1.6036	FALSE	60829		conc neg
TSB00214	0.216812	39.5505	13	NRAS:p.G12D:c.35G>A	FALSE	1.73624	FALSE	25020		conc neg
TSB00214	0.216812	39.5505	13	NRAS:p.G12S/C:c.34G>A/T	FALSE	1.1988	FALSE	25020		conc neg
TSB00214	0.216812	39.5505	13	NRAS:p.G12V:c.35G>T	FALSE	0.0150332	FALSE	25020		conc neg
TSB00214	0.216812	39.5505	4	EGFR:p.E746_A750del:c.2235_2249del15	FALSE	-0.0150332	NA	34115		exclude	Not detectable by pipeline
TSB00214	0.216812	39.5505	4	EGFR:p.L747_T751del:c.2240_2254del15	FALSE	-0.520136	NA	34115		exclude	Not detectable by pipeline
TSB00214	0.216812	39.5505	4	EGFR:p.E746_A750del:c.2236_2250del15	FALSE	-0.289699	NA	34115		exclude	Not detectable by pipeline
TSB00214	0.216812	39.5505	4	EGFR:p.E746_T751>A:c.2237_2251del15	TRUE	31.6285	NA	34115		exclude	Not detectable by pipeline
TSB00214	0.216812	39.5505	4	EGFR:p.L747_E749P/del:c.2239_2248>C/G	FALSE	1.37451	NA	34115		exclude	Not detectable by pipeline
TSB00214	0.216812	39.5505	4	EGFR:p.L747_P753>S:c.2240_2257del18	FALSE	-1.71175	NA	34115		exclude	Not detectable by pipeline
TSB00218	0.341042	9.27504	21	TP53:p.R175H:c.524G>A	FALSE	-0.0182576	FALSE	150463		conc neg
TSB00218	0.341042	9.27504	21	TP53:p.C176F:c.527G>T	FALSE	0.331158	FALSE	150463		conc neg
TSB00218	0.341042	9.27504	21	TP53:p.H179R:c.536A>G	TRUE	6.24809	FALSE	150463		disc pos
TSB00219	0.221366	34.5969	25	TP53:p.V157F:c.469G>T	FALSE	-0.494897	FALSE	113328		conc neg
TSB00219	0.221366	34.5969	25	TP53:p.Y163C:c.488A>G	TRUE	77.7995	FALSE	113328		disc pos
TSB00222	0.173295	39.148	13	NRAS:p.G12D:c.35G>A	FALSE	0.734883	FALSE	26846		conc neg
TSB00222	0.173295	39.148	13	NRAS:p.G12S/C:c.34G>A/T	FALSE	0.313649	FALSE	26846		conc neg
TSB00222	0.173295	39.148	13	NRAS:p.G12V:c.35G>T	FALSE	0.506678	FALSE	26846		conc neg
TSB00222	0.173295	39.148	4	EGFR:p.E746_A750del:c.2235_2249del15	TRUE	131.698	NA	33233		exclude	Not detectable by pipeline
TSB00222	0.173295	39.148	4	EGFR:p.L747_T751del:c.2240_2254del15	FALSE	-1.07504	NA	33233		exclude	Not detectable by pipeline
TSB00222	0.173295	39.148	4	EGFR:p.E746_A750del:c.2236_2250del15	FALSE	1.16886	NA	33233		exclude	Not detectable by pipeline
TSB00222	0.173295	39.148	4	EGFR:p.E746_T751>A:c.2237_2251del15	FALSE	-1.28735	NA	33233		exclude	Not detectable by pipeline
TSB00222	0.173295	39.148	4	EGFR:p.L747_E749P/del:c.2239_2248>C/G	FALSE	2.16914	NA	33233		exclude	Not detectable by pipeline
TSB00222	0.173295	39.148	4	EGFR:p.L747_P753>S:c.2240_2257del18	FALSE	-0.256878	NA	33233		exclude	Not detectable by pipeline
TSB00249	0.184691	46.2376	2	BRAF:p.V600E:c.1799T>A	FALSE	-0.129271	FALSE	163596		conc neg
TSB00249	0.184691	46.2376	2	BRAF:p.V600K:c.1798_1799GT>AA	FALSE	4.60658	FALSE	163596		conc neg
TSB00249	0.184691	46.2376	16	PIK3CA:p.H1047L:c.3140A>T	FALSE	-0.916925	FALSE	16660		conc neg
TSB00249	0.184691	46.2376	16	PIK3CA:p.H1047R:c.3140A>G	TRUE	12.0157	TRUE	16419	5.88	conc pos
TSB00249	0.184691	46.2376	10	KRAS:p.G12A:c.35G>C	FALSE	-0.372541	FALSE	34600		conc neg
TSB00249	0.184691	46.2376	10	KRAS:p.G12C/S:c.34G>T/A	FALSE	0.76652	FALSE	34600		conc neg
TSB00249	0.184691	46.2376	10	KRAS:p.G12D/V:c.35G>A/T	FALSE	-0.388578	FALSE	34600		conc neg
TSB00249	0.184691	46.2376	10	KRAS:p.G13D:c.38G>A	FALSE	0.217216	FALSE	34600		conc neg
TSB00250	0.217153	49.155	20	PTEN:p.R159S:c.477G>T	FALSE	3.92932	FALSE	192204		conc neg
TSB00250	0.217153	49.155	13	NRAS:p.G12D:c.35G>A	FALSE	-0.401525	FALSE	24426		conc neg
TSB00250	0.217153	49.155	13	NRAS:p.G12S/C:c.34G>A/T	FALSE	-1.24378	FALSE	24426		conc neg
TSB00250	0.217153	49.155	13	NRAS:p.G12V:c.35G>T	FALSE	-0.744687	FALSE	24426		conc neg
TSB00250	0.217153	49.155	4	EGFR:p.E746_A750del:c.2235_2249del15	FALSE	-0.813559	NA	49721		exclude	Not detectable by pipeline
TSB00250	0.217153	49.155	4	EGFR:p.L747_T751del:c.2240_2254del15	FALSE	1.41254	NA	49721		exclude	Not detectable by pipeline
TSB00250	0.217153	49.155	4	EGFR:p.E746_A750del:c.2236_2250del15	FALSE	1.02835	NA	49721		exclude	Not detectable by pipeline
TSB00250	0.217153	49.155	4	EGFR:p.E746_T751>A:c.2237_2251del15	TRUE	12.3752	NA	49721		exclude	Not detectable by pipeline
TSB00250	0.217153	49.155	4	EGFR:p.L747_E749P/del:c.2239_2248>C/G	FALSE	-0.00905473	NA	49721		exclude	Not detectable by pipeline
TSB00250	0.217153	49.155	4	EGFR:p.L747_P753>S:c.2240_2257del18	FALSE	-0.709714	NA	49721		exclude	Not detectable by pipeline
TSB00269	0.186756	43.9411	16	PIK3CA:p.H1047L:c.3140A>T	FALSE	-1.9108	FALSE	41645		conc neg
TSB00269	0.186756	43.9411	16	PIK3CA:p.H1047R:c.3140A>G	FALSE	4.38095	FALSE	41645		conc neg
TSB00269	0.186756	43.9411	10	KRAS:p.G12A:c.35G>C	FALSE	-1.10854	FALSE	80913		conc neg
TSB00269	0.186756	43.9411	10	KRAS:p.G12C/S:c.34G>T/A	FALSE	-0.242375	FALSE	80913		conc neg
TSB00269	0.186756	43.9411	10	KRAS:p.G12D/V:c.35G>A/T	FALSE	-0.132761	FALSE	80913		conc neg
TSB00269	0.186756	43.9411	10	KRAS:p.G13D:c.38G>A	FALSE	-1.58612	FALSE	80913		conc neg
TSB00283	0.239094	12.7596	16	PIK3CA:p.H1047L:c.3140A>T	FALSE	-1.81531	FALSE	34816		conc neg
TSB00283	0.239094	12.7596	16	PIK3CA:p.H1047R:c.3140A>G	FALSE	6.70925	FALSE	34816		conc neg
TSB00283	0.239094	12.7596	10	KRAS:p.G12A:c.35G>C	FALSE	-0.850474	FALSE	72846		conc neg
TSB00283	0.239094	12.7596	10	KRAS:p.G12C/S:c.34G>T/A	FALSE	-0.632436	FALSE	72846		conc neg
TSB00283	0.239094	12.7596	10	KRAS:p.G12D/V:c.35G>A/T	FALSE	0.224835	FALSE	72846		conc neg
TSB00283	0.239094	12.7596	10	KRAS:p.G13D:c.38G>A	FALSE	-1.02587	FALSE	72846		conc neg
TSB00292	0.266514	21.5503	8	IDH2:p.R140Q:c.419G>A	FALSE	3.38816	FALSE	135209		conc neg
TSB00299	0.284941	24.6292	13	NRAS:p.G12D:c.35G>A	FALSE	-0.848711	FALSE	25248		conc neg
TSB00299	0.284941	24.6292	13	NRAS:p.G12S/C:c.34G>A/T	FALSE	-0.815028	FALSE	25248		conc neg
TSB00299	0.284941	24.6292	13	NRAS:p.G12V:c.35G>T	FALSE	-0.00381452	FALSE	25248		conc neg
TSB00299	0.284941	24.6292	4	EGFR:p.E746_A750del:c.2235_2249del15	FALSE	-1.0579	NA	31170		exclude	Not detectable by pipeline
TSB00299	0.284941	24.6292	4	EGFR:p.L747_T751del:c.2240_2254del15	FALSE	-0.370492	NA	31170		exclude	Not detectable by pipeline
TSB00299	0.284941	24.6292	4	EGFR:p.E746_A750del:c.2236_2250del15	FALSE	-0.198606	NA	31170		exclude	Not detectable by pipeline
TSB00299	0.284941	24.6292	4	EGFR:p.E746_T751>A:c.2237_2251del15	FALSE	-0.122971	NA	31170		exclude	Not detectable by pipeline
TSB00299	0.284941	24.6292	4	EGFR:p.L747_E749P/del:c.2239_2248>C/G	TRUE	26.1144	NA	31170		exclude	Not detectable by pipeline
TSB00299	0.284941	24.6292	4	EGFR:p.L747_P753>S:c.2240_2257del18	FALSE	0.489259	NA	31170		exclude	Not detectable by pipeline
TSB00323	0.257109	18.1752	26	TP53:p.Y220C:c.659A>G	FALSE	0.86625	FALSE	65408		conc neg
TSB00323	0.257109	18.1752	26	TP53:p.R213*:c.637C>T	TRUE	13.4913	TRUE	65197	54.09	conc pos
TSB00323	0.257109	18.1752	14	NRAS:p.Q61K:c.181C>A	FALSE	1.11295	FALSE	24916		conc neg
TSB00323	0.257109	18.1752	14	NRAS:p.Q61L:c.182A>T	FALSE	0.900904	FALSE	24916		conc neg
TSB00323	0.257109	18.1752	14	NRAS:p.Q61R:c.182A>G	FALSE	1.13397	FALSE	24916		conc neg
TSB00344	0.202388	43.1462	2	BRAF:p.V600E:c.1799T>A	FALSE	-0.712498	FALSE	36721		conc neg
TSB00344	0.202388	43.1462	2	BRAF:p.V600K:c.1798_1799GT>AA	FALSE	-0.859627	FALSE	36721		conc neg
TSB00344	0.202388	43.1462	21	TP53:p.R175H:c.524G>A	TRUE	25.6258	TRUE	75750	84.76	conc pos
TSB00344	0.202388	43.1462	21	TP53:p.C176F:c.527G>T	FALSE	0.333497	FALSE	76639		conc neg
TSB00344	0.202388	43.1462	21	TP53:p.H179R:c.536A>G	FALSE	-0.733846	FALSE	76639		conc neg
TSB00345	0.230634	38.3774	26	TP53:p.Y220C:c.659A>G	TRUE	68.4567	TRUE	59521	53.62	conc pos
TSB00345	0.230634	38.3774	26	TP53:p.R213*:c.637C>T	FALSE	-1.66315	FALSE	59625		conc neg
TSB00345	0.230634	38.3774	14	NRAS:p.Q61K:c.181C>A	FALSE	-0.023024	FALSE	22597		conc neg
TSB00345	0.230634	38.3774	14	NRAS:p.Q61L:c.182A>T	FALSE	-0.165435	FALSE	22597		conc neg
TSB00345	0.230634	38.3774	14	NRAS:p.Q61R:c.182A>G	FALSE	2.09684	FALSE	22597		conc neg
TSB00346	0.246794	33.349	6	EGFR:p.L861Q:c.2582T>A	FALSE	-1.1901	FALSE	40506		conc neg
TSB00346	0.246794	33.349	6	EGFR:p.L858R:c.2573T>G	FALSE	1.69729	FALSE	40506		conc neg
TSB00346	0.246794	33.349	10	KRAS:p.G12A:c.35G>C	TRUE	8.4583	FALSE	71782		disc pos	pseudogene
TSB00346	0.246794	33.349	10	KRAS:p.G12C/S:c.34G>T/A	FALSE	-0.361642	FALSE	71782		conc neg
TSB00346	0.246794	33.349	10	KRAS:p.G12D/V:c.35G>A/T	FALSE	1.74591	FALSE	71782		conc neg
TSB00346	0.246794	33.349	10	KRAS:p.G13D:c.38G>A	FALSE	-0.75391	FALSE	71782		conc neg
TSB00347	0.261528	25.6012	6	EGFR:p.L861Q:c.2582T>A	FALSE	-0.780694	FALSE	39193		conc neg
TSB00347	0.261528	25.6012	6	EGFR:p.L858R:c.2573T>G	FALSE	2.0613	FALSE	39193		conc neg
TSB00347	0.261528	25.6012	10	KRAS:p.G12A:c.35G>C	TRUE	27.1124	TRUE	74624	6.23	conc pos
TSB00347	0.261528	25.6012	10	KRAS:p.G12C/S:c.34G>T/A	FALSE	1.84753	FALSE	75414		conc neg
TSB00347	0.261528	25.6012	10	KRAS:p.G12D/V:c.35G>A/T	FALSE	1.49882	FALSE	75414		conc neg
TSB00347	0.261528	25.6012	10	KRAS:p.G13D:c.38G>A	FALSE	-0.309824	FALSE	75414		conc neg
TSB00348	0.271605	24.9017	23	TP53:p.G245S/C:c.733G>A/T	TRUE	6.10065	TRUE	98372	55.33	conc pos
TSB00348	0.271605	24.9017	23	TP53:p.R248Q/L:c.743G>A/T	FALSE	2.70276	FALSE	98819		conc neg
TSB00348	0.271605	24.9017	23	TP53:p.R248W:c.742C>T	FALSE	1.71243	FALSE	98819		conc neg
TSB00348	0.271605	24.9017	23	TP53:p.R249S:c.747G>T	FALSE	1.26272	FALSE	98819		conc neg
TSB00348	0.271605	24.9017	6	EGFR:p.L861Q:c.2582T>A	FALSE	-0.118197	FALSE	45372		conc neg
TSB00348	0.271605	24.9017	6	EGFR:p.L858R:c.2573T>G	FALSE	2.48739	FALSE	45372		conc neg
TSB00348	0.271605	24.9017	10	KRAS:p.G12A:c.35G>C	TRUE	25.8763	FALSE	91417		disc pos	pseudogene
TSB00348	0.271605	24.9017	10	KRAS:p.G12C/S:c.34G>T/A	FALSE	-0.40463	FALSE	91417		conc neg
TSB00348	0.271605	24.9017	10	KRAS:p.G12D/V:c.35G>A/T	FALSE	2.74836	FALSE	91417		conc neg
TSB00348	0.271605	24.9017	10	KRAS:p.G13D:c.38G>A	FALSE	-0.146873	FALSE	91417		conc neg
TSB00351	0.231379	35.1045	23	TP53:p.G245S/C:c.733G>A/T	TRUE	9.11493	TRUE	75409	60.19	conc pos
TSB00351	0.231379	35.1045	23	TP53:p.R248Q/L:c.743G>A/T	FALSE	0.178349	FALSE	75710		conc neg
TSB00351	0.231379	35.1045	23	TP53:p.R248W:c.742C>T	FALSE	1.1175	FALSE	75710		conc neg
TSB00351	0.231379	35.1045	23	TP53:p.R249S:c.747G>T	FALSE	1.75455	FALSE	75710		conc neg
TSB00353	0.218142	44.0725	2	BRAF:p.V600E:c.1799T>A	FALSE	2.05815	FALSE	39824		conc neg
TSB00353	0.218142	44.0725	2	BRAF:p.V600K:c.1798_1799GT>AA	FALSE	0.0808429	FALSE	39824		conc neg
TSB00353	0.218142	44.0725	21	TP53:p.R175H:c.524G>A	TRUE	21.2152	TRUE	116412	39.38	conc pos
TSB00353	0.218142	44.0725	21	TP53:p.C176F:c.527G>T	FALSE	-0.645423	FALSE	117876		conc neg
TSB00353	0.218142	44.0725	21	TP53:p.H179R:c.536A>G	FALSE	1.55384	FALSE	117876		conc neg
TSB00369	0.204146	45.891	24	TP53:p.R273C/S:c.817C>T/A	FALSE	0.439875	NA	12887		exclude	mutation overlaps primer
TSB00369	0.204146	45.891	24	TP53:p.R273H/L:c.818G>A/T	FALSE	0.589891	NA	12887		exclude	mutation overlaps primer
TSB00369	0.204146	45.891	24	TP53:p.R282W:c.844C>T	FALSE	2.16899	FALSE	12887		conc neg
TSB00369	0.204146	45.891	27	TP53:p.R306*:c.916C>T	TRUE	5.01719	TRUE	56880	16.76	conc pos
TSB00391	0.213188	38.0853	24	TP53:p.R273C/S:c.817C>T/A	TRUE	16.1416	NA	79446		exclude	mutation overlaps primer
TSB00391	0.213188	38.0853	24	TP53:p.R273H/L:c.818G>A/T	FALSE	1.34416	NA	79446		exclude	mutation overlaps primer
TSB00391	0.213188	38.0853	24	TP53:p.R282W:c.844C>T	FALSE	-0.138094	FALSE	79446		conc neg
TSB00391	0.213188	38.0853	11	KRAS:p.Q61H:c.183A>C	FALSE	-0.99635	FALSE	272798		conc neg
TSB00391	0.213188	38.0853	11	KRAS:p.Q61H:c.183A>T	FALSE	-0.239608	FALSE	272798		conc neg
TSB00391	0.213188	38.0853	11	KRAS:p.Q61K/K:c.180_181TC>TA/AA	TRUE	12.1472	TRUE	271990	19.31	conc pos
TSB00394	0.179601	46.1595	26	TP53:p.Y220C:c.659A>G	FALSE	1.9719	FALSE	44877		conc neg
TSB00394	0.179601	46.1595	26	TP53:p.R213*:c.637C>T	TRUE	47.0964	TRUE	44599	31.25	conc pos
TSB00394	0.179601	46.1595	14	NRAS:p.Q61K:c.181C>A	FALSE	-0.312566	FALSE	22591		conc neg
TSB00394	0.179601	46.1595	14	NRAS:p.Q61L:c.182A>T	FALSE	-0.241428	FALSE	22591		conc neg
TSB00394	0.179601	46.1595	14	NRAS:p.Q61R:c.182A>G	FALSE	4.55095	FALSE	22591		conc neg
TSB00396	0.209754	42.7877	2	BRAF:p.V600E:c.1799T>A	FALSE	-0.765343	FALSE	28287		conc neg
TSB00396	0.209754	42.7877	2	BRAF:p.V600K:c.1798_1799GT>AA	FALSE	0.411723	FALSE	28287		conc neg
TSB00396	0.209754	42.7877	21	TP53:p.R175H:c.524G>A	TRUE	29.8029	TRUE	85423	58.74	conc pos
TSB00396	0.209754	42.7877	21	TP53:p.C176F:c.527G>T	FALSE	-0.199931	FALSE	86574		conc neg
TSB00396	0.209754	42.7877	21	TP53:p.H179R:c.536A>G	FALSE	0.402126	FALSE	86574		conc neg
TSB00397	0.190477	48.6989	11	KRAS:p.Q61H:c.183A>C	TRUE	37.5981	TRUE	246852	28.43	conc pos
TSB00397	0.190477	48.6989	11	KRAS:p.Q61H:c.183A>T	FALSE	-0.585636	FALSE	247705		conc neg
TSB00397	0.190477	48.6989	11	KRAS:p.Q61K/K:c.180_181TC>TA/AA	FALSE	0.696055	FALSE	247705		conc neg
TSB00401	0.259611	21.8202	26	TP53:p.Y220C:c.659A>G	FALSE	2.08256	FALSE	48854		conc neg
TSB00401	0.259611	21.8202	26	TP53:p.R213*:c.637C>T	FALSE	1.52805	FALSE	48854		conc neg
TSB00401	0.259611	21.8202	14	NRAS:p.Q61K:c.181C>A	FALSE	-0.611817	FALSE	26598		conc neg
TSB00401	0.259611	21.8202	14	NRAS:p.Q61L:c.182A>T	FALSE	0.10047	FALSE	26598		conc neg
TSB00401	0.259611	21.8202	14	NRAS:p.Q61R:c.182A>G	TRUE	7.27922	FALSE	26598		disc pos
TSB00403	0.203756	38.9348	23	TP53:p.G245S/C:c.733G>A/T	FALSE	0.200752	FALSE	66025		conc neg
TSB00403	0.203756	38.9348	23	TP53:p.R248Q/L:c.743G>A/T	TRUE	24.1524	TRUE	65399	26.16	conc pos
TSB00403	0.203756	38.9348	23	TP53:p.R248W:c.742C>T	FALSE	-0.729149	FALSE	66025		conc neg
TSB00403	0.203756	38.9348	23	TP53:p.R249S:c.747G>T	FALSE	-0.681504	FALSE	66025		conc neg
TSB00406	0.214584	35.4929	15	PIK3CA:p.E542K:c.1624G>A	TRUE	54.8722	TRUE	112579	42.47	conc pos
TSB00406	0.214584	35.4929	15	PIK3CA:p.E545K:c.1633G>A	FALSE	-0.184538	FALSE	112583		conc neg
TSB00406	0.214584	35.4929	15	PIK3CA:p.Q546K:c.1636C>A	FALSE	0.0693452	FALSE	112583		conc neg
TSB00406	0.214584	35.4929	24	TP53:p.R273C/S:c.817C>T/A	TRUE	20.2547	NA	95229		exclude	mutation overlaps primer
TSB00406	0.214584	35.4929	24	TP53:p.R273H/L:c.818G>A/T	FALSE	-0.168568	NA	95229		exclude	mutation overlaps primer
TSB00406	0.214584	35.4929	24	TP53:p.R282W:c.844C>T	FALSE	0.112297	FALSE	95229		conc neg
TSB00410	0.20766	40.526	23	TP53:p.G245S/C:c.733G>A/T	FALSE	-0.137392	FALSE	71189		conc neg
TSB00410	0.20766	40.526	23	TP53:p.R248Q/L:c.743G>A/T	TRUE	11.7533	TRUE	70739	48.54	conc pos
TSB00410	0.20766	40.526	23	TP53:p.R248W:c.742C>T	FALSE	-0.308769	FALSE	71189		conc neg
TSB00410	0.20766	40.526	23	TP53:p.R249S:c.747G>T	FALSE	-0.428531	FALSE	71189		conc neg
TSB00418	0.194921	40.9153	2	BRAF:p.V600E:c.1799T>A	FALSE	-1.32694	FALSE	29381		conc neg
TSB00418	0.194921	40.9153	2	BRAF:p.V600K:c.1798_1799GT>AA	FALSE	3.1932	FALSE	29381		conc neg
TSB00418	0.194921	40.9153	21	TP53:p.R175H:c.524G>A	TRUE	25.2772	TRUE	62904	35.54	conc pos
TSB00418	0.194921	40.9153	21	TP53:p.C176F:c.527G>T	FALSE	-0.240399	FALSE	62904		conc neg
TSB00418	0.194921	40.9153	21	TP53:p.H179R:c.536A>G	FALSE	-0.70471	FALSE	62904		conc neg
TSB00425	0.201155	40.3151	24	TP53:p.R273C/S:c.817C>T/A	FALSE	-0.283831	NA	177867		exclude	mutation overlaps primer
TSB00425	0.201155	40.3151	24	TP53:p.R273H/L:c.818G>A/T	TRUE	75.6987	NA	177867		exclude	mutation overlaps primer
TSB00425	0.201155	40.3151	24	TP53:p.R282W:c.844C>T	FALSE	-0.796347	FALSE	177867		conc neg
TSB00428	0.293034	25.3668	23	TP53:p.G245S/C:c.733G>A/T	TRUE	32.829	TRUE	63820	66.53	conc pos
TSB00428	0.293034	25.3668	23	TP53:p.R248Q/L:c.743G>A/T	FALSE	0.401945	FALSE	64031		conc neg
TSB00428	0.293034	25.3668	23	TP53:p.R248W:c.742C>T	FALSE	-0.320626	FALSE	64031		conc neg
TSB00428	0.293034	25.3668	23	TP53:p.R249S:c.747G>T	FALSE	0.780829	FALSE	64031		conc neg
TSB00431	0.176908	45.036	2	BRAF:p.V600E:c.1799T>A	TRUE	56.8823	TRUE	43241	28.66	conc pos
TSB00431	0.176908	45.036	2	BRAF:p.V600K:c.1798_1799GT>AA	FALSE	0.507033	FALSE	43718		conc neg
TSB00431	0.176908	45.036	21	TP53:p.R175H:c.524G>A	FALSE	1.83221	FALSE	92355		conc neg
TSB00431	0.176908	45.036	21	TP53:p.C176F:c.527G>T	FALSE	-0.837028	FALSE	92355		conc neg
TSB00431	0.176908	45.036	21	TP53:p.H179R:c.536A>G	FALSE	-0.747595	FALSE	92355		conc neg
TSB00432	0.184186	40.4349	2	BRAF:p.V600E:c.1799T>A	TRUE	128.63	TRUE	37997	46.44	conc pos
TSB00432	0.184186	40.4349	2	BRAF:p.V600K:c.1798_1799GT>AA	FALSE	2.28788	FALSE	38388		conc neg
TSB00432	0.184186	40.4349	21	TP53:p.R175H:c.524G>A	FALSE	0.329398	FALSE	73621		conc neg
TSB00432	0.184186	40.4349	21	TP53:p.C176F:c.527G>T	FALSE	-0.903134	FALSE	73621		conc neg
TSB00432	0.184186	40.4349	21	TP53:p.H179R:c.536A>G	FALSE	0.351891	FALSE	73621		conc neg
TSB00433	0.193303	36.1281	15	PIK3CA:p.E542K:c.1624G>A	TRUE	29.0579	TRUE	125079	14.42	conc pos
TSB00433	0.193303	36.1281	15	PIK3CA:p.E545K:c.1633G>A	FALSE	-1.12659	FALSE	125093		conc neg
TSB00433	0.193303	36.1281	15	PIK3CA:p.Q546K:c.1636C>A	FALSE	-0.714559	FALSE	125093		conc neg
TSB00435	0.180699	54.0469	2	BRAF:p.V600E:c.1799T>A	TRUE	83.0144	TRUE	32051	33.03	conc pos
TSB00435	0.180699	54.0469	2	BRAF:p.V600K:c.1798_1799GT>AA	FALSE	1.98661	FALSE	32400		conc neg
TSB00435	0.180699	54.0469	21	TP53:p.R175H:c.524G>A	FALSE	0.591083	FALSE	59903		conc neg
TSB00435	0.180699	54.0469	21	TP53:p.C176F:c.527G>T	FALSE	-1.55908	FALSE	59903		conc neg
TSB00435	0.180699	54.0469	21	TP53:p.H179R:c.536A>G	FALSE	-0.74213	FALSE	59903		conc neg
TSB00436	0.176791	48.7943	2	BRAF:p.V600E:c.1799T>A	TRUE	50.3267	TRUE	30726	23.09	conc pos
TSB00436	0.176791	48.7943	2	BRAF:p.V600K:c.1798_1799GT>AA	FALSE	1.23945	FALSE	31031		conc neg
TSB00436	0.176791	48.7943	21	TP53:p.R175H:c.524G>A	FALSE	1.52584	FALSE	57443		conc neg
TSB00436	0.176791	48.7943	21	TP53:p.C176F:c.527G>T	FALSE	0.297185	FALSE	57443		conc neg
TSB00436	0.176791	48.7943	21	TP53:p.H179R:c.536A>G	FALSE	0.0769628	FALSE	57443		conc neg
TSB00442	0.182927	52.5719	2	BRAF:p.V600E:c.1799T>A	TRUE	32.7538	TRUE	35639	16.31	conc pos
TSB00442	0.182927	52.5719	2	BRAF:p.V600K:c.1798_1799GT>AA	FALSE	-0.634	FALSE	35996		conc neg
TSB00442	0.182927	52.5719	21	TP53:p.R175H:c.524G>A	FALSE	-0.533365	FALSE	70809		conc neg
TSB00442	0.182927	52.5719	21	TP53:p.C176F:c.527G>T	FALSE	-0.647613	FALSE	70809		conc neg
TSB00442	0.182927	52.5719	21	TP53:p.H179R:c.536A>G	FALSE	0.476207	FALSE	70809		conc neg
TSB00444	0.181325	43.3728	2	BRAF:p.V600E:c.1799T>A	FALSE	0.103355	FALSE	39739		conc neg
TSB00444	0.181325	43.3728	2	BRAF:p.V600K:c.1798_1799GT>AA	FALSE	-0.222383	FALSE	39739		conc neg
TSB00444	0.181325	43.3728	21	TP53:p.R175H:c.524G>A	TRUE	51.2748	TRUE	88483	46.81	conc pos
TSB00444	0.181325	43.3728	21	TP53:p.C176F:c.527G>T	FALSE	0.662138	FALSE	89521		conc neg
TSB00444	0.181325	43.3728	21	TP53:p.H179R:c.536A>G	FALSE	0.3305	FALSE	89521		conc neg
TSB00446	0.188302	52.3971	23	TP53:p.G245S/C:c.733G>A/T	FALSE	-0.114559	FALSE	69781		conc neg
TSB00446	0.188302	52.3971	23	TP53:p.R248Q/L:c.743G>A/T	TRUE	35.448	TRUE	69321	49.87	conc pos
TSB00446	0.188302	52.3971	23	TP53:p.R248W:c.742C>T	FALSE	-0.611132	FALSE	69781		conc neg
TSB00446	0.188302	52.3971	23	TP53:p.R249S:c.747G>T	FALSE	-0.943059	FALSE	69781		conc neg
TSB00446	0.188302	52.3971	26	TP53:p.Y220C:c.659A>G	FALSE	1.01206	FALSE	48353		conc neg
TSB00446	0.188302	52.3971	26	TP53:p.R213*:c.637C>T	FALSE	0.866492	FALSE	48353		conc neg
TSB00446	0.188302	52.3971	14	NRAS:p.Q61K:c.181C>A	FALSE	-0.541279	FALSE	20742		conc neg
TSB00446	0.188302	52.3971	14	NRAS:p.Q61L:c.182A>T	FALSE	-0.222616	FALSE	20742		conc neg
TSB00446	0.188302	52.3971	14	NRAS:p.Q61R:c.182A>G	FALSE	6.12853	FALSE	20742		conc neg
TSB00447	0.347977	16.1448	23	TP53:p.G245S/C:c.733G>A/T	FALSE	1.20595	FALSE	65220		conc neg
TSB00447	0.347977	16.1448	23	TP53:p.R248Q/L:c.743G>A/T	TRUE	15.9227	TRUE	64746	34.59	conc pos
TSB00447	0.347977	16.1448	23	TP53:p.R248W:c.742C>T	FALSE	0.526358	FALSE	65220		conc neg
TSB00447	0.347977	16.1448	23	TP53:p.R249S:c.747G>T	FALSE	0.0141701	FALSE	65220		conc neg
TSB00448	0.182634	51.1695	26	TP53:p.Y220C:c.659A>G	FALSE	-0.452998	FALSE	41782		conc neg
TSB00448	0.182634	51.1695	26	TP53:p.R213*:c.637C>T	FALSE	0.151756	FALSE	41782		conc neg
TSB00448	0.182634	51.1695	14	NRAS:p.Q61K:c.181C>A	FALSE	0.273031	FALSE	24085		conc neg
TSB00448	0.182634	51.1695	14	NRAS:p.Q61L:c.182A>T	FALSE	-0.898459	FALSE	24085		conc neg
TSB00448	0.182634	51.1695	14	NRAS:p.Q61R:c.182A>G	TRUE	80.3032	TRUE	24013	34.89	conc pos
TSB00449	0.193772	56.6284	26	TP53:p.Y220C:c.659A>G	FALSE	0.698995	FALSE	99408		conc neg
TSB00449	0.193772	56.6284	26	TP53:p.R213*:c.637C>T	TRUE	73.0541	TRUE	54781	42.72	conc pos
TSB00449	0.193772	56.6284	14	NRAS:p.Q61K:c.181C>A	TRUE	43.2032	TRUE	22462	26.41	conc pos
TSB00449	0.193772	56.6284	14	NRAS:p.Q61L:c.182A>T	FALSE	1.51414	FALSE	33873		conc neg
TSB00449	0.193772	56.6284	14	NRAS:p.Q61R:c.182A>G	FALSE	-0.700802	FALSE	33873		conc neg
TSB00454	0.197039	51.3208	2	BRAF:p.V600E:c.1799T>A	FALSE	0.176832	FALSE	35222		conc neg
TSB00454	0.197039	51.3208	2	BRAF:p.V600K:c.1798_1799GT>AA	FALSE	-0.61675	FALSE	35222		conc neg
TSB00454	0.197039	51.3208	21	TP53:p.R175H:c.524G>A	TRUE	12.5667	TRUE	81221	51.91	conc pos
TSB00454	0.197039	51.3208	21	TP53:p.C176F:c.527G>T	FALSE	-0.505431	FALSE	82322		conc neg
TSB00454	0.197039	51.3208	21	TP53:p.H179R:c.536A>G	FALSE	-0.689202	FALSE	82322		conc neg
TSB00455	0.198051	46.6173	24	TP53:p.R273C/S:c.817C>T/A	FALSE	1.18728	NA	22682		exclude	mutation overlaps primer
TSB00455	0.198051	46.6173	24	TP53:p.R273H/L:c.818G>A/T	FALSE	-0.870864	NA	22682		exclude	mutation overlaps primer
TSB00455	0.198051	46.6173	24	TP53:p.R282W:c.844C>T	TRUE	17.7767	TRUE	51628	61.83	conc pos
TSB00455	0.198051	46.6173	27	TP53:p.R306*:c.916C>T	FALSE	1.65235	FALSE	56052		conc neg
TSB00457	0.19456	56.7654	2	BRAF:p.V600E:c.1799T>A	TRUE	59.0825	TRUE	32768	20.95	conc pos
TSB00457	0.19456	56.7654	2	BRAF:p.V600K:c.1798_1799GT>AA	FALSE	-0.709375	FALSE	33155		conc neg
TSB00457	0.19456	56.7654	21	TP53:p.R175H:c.524G>A	FALSE	2.02956	FALSE	61462		conc neg
TSB00457	0.19456	56.7654	21	TP53:p.C176F:c.527G>T	FALSE	-0.311029	FALSE	61462		conc neg
TSB00457	0.19456	56.7654	21	TP53:p.H179R:c.536A>G	FALSE	-0.978957	FALSE	61462		conc neg
TSB00462	0.233195	8.45971	26	TP53:p.Y220C:c.659A>G	FALSE	-0.485655	FALSE	63871		conc neg
TSB00462	0.233195	8.45971	26	TP53:p.R213*:c.637C>T	FALSE	0.450369	FALSE	63871		conc neg
TSB00462	0.233195	8.45971	14	NRAS:p.Q61K:c.181C>A	TRUE	39.6574	TRUE	28265	21.17	conc pos
TSB00462	0.233195	8.45971	14	NRAS:p.Q61L:c.182A>T	FALSE	-0.947011	FALSE	28401		conc neg
TSB00462	0.233195	8.45971	14	NRAS:p.Q61R:c.182A>G	FALSE	-0.872288	FALSE	28401		conc neg
TSB00468	0.182178	57.5692	2	BRAF:p.V600E:c.1799T>A	TRUE	110.374	TRUE	41221	45.31	conc pos
TSB00468	0.182178	57.5692	2	BRAF:p.V600K:c.1798_1799GT>AA	FALSE	1.09951	FALSE	41770		conc neg
TSB00468	0.182178	57.5692	21	TP53:p.R175H:c.524G>A	FALSE	-0.755253	FALSE	80532		conc neg
TSB00468	0.182178	57.5692	21	TP53:p.C176F:c.527G>T	FALSE	1.56753	FALSE	80532		conc neg
TSB00468	0.182178	57.5692	21	TP53:p.H179R:c.536A>G	FALSE	0.0965383	FALSE	80532		conc neg
TSB00469	0.175002	48.831	15	PIK3CA:p.E542K:c.1624G>A	FALSE	-0.147397	FALSE	115984		conc neg
TSB00469	0.175002	48.831	15	PIK3CA:p.E545K:c.1633G>A	TRUE	27.5773	TRUE	115943	30.14	conc pos
TSB00469	0.175002	48.831	15	PIK3CA:p.Q546K:c.1636C>A	FALSE	1.41683	FALSE	115984		conc neg
TSB00470	0.185525	55.0236	2	BRAF:p.V600E:c.1799T>A	TRUE	78.1605	TRUE	30695	29.25	conc pos
TSB00470	0.185525	55.0236	2	BRAF:p.V600K:c.1798_1799GT>AA	FALSE	0.833	FALSE	31011		conc neg
TSB00470	0.185525	55.0236	21	TP53:p.R175H:c.524G>A	FALSE	3.44557	FALSE	57754		conc neg
TSB00470	0.185525	55.0236	21	TP53:p.C176F:c.527G>T	FALSE	-0.16333	FALSE	57754		conc neg
TSB00470	0.185525	55.0236	21	TP53:p.H179R:c.536A>G	FALSE	0.401587	FALSE	57754		conc neg
TSB00472	0.182299	51.7633	2	BRAF:p.V600E:c.1799T>A	TRUE	128.327	TRUE	35257	46.44	conc pos
TSB00472	0.182299	51.7633	2	BRAF:p.V600K:c.1798_1799GT>AA	FALSE	0.375924	FALSE	35641		conc neg
TSB00472	0.182299	51.7633	21	TP53:p.R175H:c.524G>A	FALSE	2.77639	FALSE	60312		conc neg
TSB00472	0.182299	51.7633	21	TP53:p.C176F:c.527G>T	FALSE	-0.178089	FALSE	60312		conc neg
TSB00472	0.182299	51.7633	21	TP53:p.H179R:c.536A>G	FALSE	-0.21628	FALSE	60312		conc neg
TSB00475	0.206464	40.1399	2	BRAF:p.V600E:c.1799T>A	TRUE	41.9258	TRUE	32786	26.73	conc pos
TSB00475	0.206464	40.1399	2	BRAF:p.V600K:c.1798_1799GT>AA	FALSE	0.253764	FALSE	33062		conc neg
TSB00475	0.206464	40.1399	21	TP53:p.R175H:c.524G>A	FALSE	0.445183	FALSE	107954		conc neg
TSB00475	0.206464	40.1399	21	TP53:p.C176F:c.527G>T	FALSE	0.101741	FALSE	107954		conc neg
TSB00475	0.206464	40.1399	21	TP53:p.H179R:c.536A>G	FALSE	-0.847245	FALSE	107954		conc neg
TSB00476	0.206912	43.3748	2	BRAF:p.V600E:c.1799T>A	FALSE	0.924923	FALSE	25188		conc neg
TSB00476	0.206912	43.3748	2	BRAF:p.V600K:c.1798_1799GT>AA	FALSE	-0.350268	FALSE	25188		conc neg
TSB00476	0.206912	43.3748	21	TP53:p.R175H:c.524G>A	TRUE	36.2992	TRUE	57121	70	conc pos
TSB00476	0.206912	43.3748	21	TP53:p.C176F:c.527G>T	FALSE	-0.241751	FALSE	57121		conc neg
TSB00476	0.206912	43.3748	21	TP53:p.H179R:c.536A>G	FALSE	-1.8376	FALSE	57121		conc neg
TSB00480	0.223822	36.9608	2	BRAF:p.V600E:c.1799T>A	TRUE	73.4056	TRUE	32953	34.29	conc pos
TSB00480	0.223822	36.9608	2	BRAF:p.V600K:c.1798_1799GT>AA	FALSE	-0.855087	FALSE	33320		conc neg
TSB00480	0.223822	36.9608	21	TP53:p.R175H:c.524G>A	FALSE	0.906781	FALSE	56003		conc neg
TSB00480	0.223822	36.9608	21	TP53:p.C176F:c.527G>T	FALSE	0.366509	FALSE	56003		conc neg
TSB00480	0.223822	36.9608	21	TP53:p.H179R:c.536A>G	FALSE	0.638671	FALSE	56003		conc neg
TSB00480	0.223822	36.9608	24	TP53:p.R273C/S:c.817C>T/A	FALSE	-0.599841	NA	11611		exclude	mutation overlaps primer
TSB00480	0.223822	36.9608	24	TP53:p.R273H/L:c.818G>A/T	FALSE	1.88999	NA	11611		exclude	mutation overlaps primer
TSB00480	0.223822	36.9608	24	TP53:p.R282W:c.844C>T	TRUE	8.00309	TRUE	31124	57.09	conc pos
TSB00480	0.223822	36.9608	27	TP53:p.R306*:c.916C>T	FALSE	-0.400983	FALSE	39094		conc neg
TSB00482	0.219273	41.8198	2	BRAF:p.V600E:c.1799T>A	FALSE	0.614743	FALSE	25456		conc neg
TSB00482	0.219273	41.8198	2	BRAF:p.V600K:c.1798_1799GT>AA	FALSE	0.213565	FALSE	25456		conc neg
TSB00482	0.219273	41.8198	21	TP53:p.R175H:c.524G>A	TRUE	25.2609	TRUE	62455	33.17	conc pos
TSB00482	0.219273	41.8198	21	TP53:p.C176F:c.527G>T	FALSE	0.162166	FALSE	63469		conc neg
TSB00482	0.219273	41.8198	21	TP53:p.H179R:c.536A>G	FALSE	-1.22401	FALSE	63469		conc neg
TSB00482	0.219273	41.8198	15	PIK3CA:p.E542K:c.1624G>A	FALSE	-0.683115	FALSE	118045		conc neg
TSB00482	0.219273	41.8198	15	PIK3CA:p.E545K:c.1633G>A	TRUE	28.3049	TRUE	118000	32.87	conc pos
TSB00482	0.219273	41.8198	15	PIK3CA:p.Q546K:c.1636C>A	FALSE	0.0243282	FALSE	118045		conc neg
TSB00485	0.194832	50.6658	24	TP53:p.R273C/S:c.817C>T/A	FALSE	-0.287332	NA	8768		exclude	mutation overlaps primer
TSB00485	0.194832	50.6658	24	TP53:p.R273H/L:c.818G>A/T	FALSE	-0.343968	NA	8768		exclude	mutation overlaps primer
TSB00485	0.194832	50.6658	24	TP53:p.R282W:c.844C>T	FALSE	-1.20514	FALSE	8768		conc neg
TSB00485	0.194832	50.6658	27	TP53:p.R306*:c.916C>T	TRUE	66.9244	TRUE	44924	46.04	conc pos
TSB00486	0.22284	59.3121	15	PIK3CA:p.E542K:c.1624G>A	FALSE	1.05693	FALSE	107098		conc neg
TSB00486	0.22284	59.3121	15	PIK3CA:p.E545K:c.1633G>A	TRUE	13.4369	TRUE	107042	18.21	conc pos
TSB00486	0.22284	59.3121	15	PIK3CA:p.Q546K:c.1636C>A	FALSE	0.275256	FALSE	107098		conc neg
TSB00492	0.219653	40.9421	2	BRAF:p.V600E:c.1799T>A	FALSE	0.895485	FALSE	34001		conc neg
TSB00492	0.219653	40.9421	2	BRAF:p.V600K:c.1798_1799GT>AA	FALSE	0.438432	FALSE	34001		conc neg
TSB00492	0.219653	40.9421	21	TP53:p.R175H:c.524G>A	TRUE	43.9036	TRUE	62034	63.7	conc pos
TSB00492	0.219653	40.9421	21	TP53:p.C176F:c.527G>T	FALSE	-0.232191	FALSE	62996		conc neg
TSB00492	0.219653	40.9421	21	TP53:p.H179R:c.536A>G	FALSE	-1.15352	FALSE	62996		conc neg
TSB00493	0.208873	44.1622	16	PIK3CA:p.H1047L:c.3140A>T	FALSE	1.23182	FALSE	47657		conc neg
TSB00493	0.208873	44.1622	16	PIK3CA:p.H1047R:c.3140A>G	TRUE	74.8037	TRUE	47188	28.2	conc pos
TSB00493	0.208873	44.1622	10	KRAS:p.G12A:c.35G>C	FALSE	-1.02527	FALSE	94632		conc neg
TSB00493	0.208873	44.1622	10	KRAS:p.G12C/S:c.34G>T/A	FALSE	-0.61434	FALSE	94632		conc neg
TSB00493	0.208873	44.1622	10	KRAS:p.G12D/V:c.35G>A/T	FALSE	0.195037	FALSE	94632		conc neg
TSB00493	0.208873	44.1622	10	KRAS:p.G13D:c.38G>A	FALSE	1.81374	FALSE	94632		conc neg
TSB00494	0.2231	36.3269	15	PIK3CA:p.E542K:c.1624G>A	TRUE	52.3346	TRUE	98579	24.34	conc pos
TSB00494	0.2231	36.3269	15	PIK3CA:p.E545K:c.1633G>A	FALSE	-0.0661802	FALSE	98583		conc neg
TSB00494	0.2231	36.3269	15	PIK3CA:p.Q546K:c.1636C>A	FALSE	-0.728719	FALSE	98583		conc neg
TSB00497	0.210562	57.3569	15	PIK3CA:p.E542K:c.1624G>A	TRUE	41.6727	TRUE	112820	22.97	conc pos
TSB00497	0.210562	57.3569	15	PIK3CA:p.E545K:c.1633G>A	FALSE	-0.137698	FALSE	112838		conc neg
TSB00497	0.210562	57.3569	15	PIK3CA:p.Q546K:c.1636C>A	FALSE	-1.04435	FALSE	112838		conc neg
TSB00497	0.210562	57.3569	24	TP53:p.R273C/S:c.817C>T/A	TRUE	22.4547	NA	78111		exclude	mutation overlaps primer
TSB00497	0.210562	57.3569	24	TP53:p.R273H/L:c.818G>A/T	FALSE	-1.38683	NA	78111		exclude	mutation overlaps primer
TSB00497	0.210562	57.3569	24	TP53:p.R282W:c.844C>T	FALSE	-1.35724	NA	78111		exclude	mutation overlaps primer
TSB00498	0.216028	39.9378	15	PIK3CA:p.E542K:c.1624G>A	FALSE	-0.727856	FALSE	123170		conc neg
TSB00498	0.216028	39.9378	15	PIK3CA:p.E545K:c.1633G>A	TRUE	39.322	TRUE	123157	33.93	conc pos
TSB00498	0.216028	39.9378	15	PIK3CA:p.Q546K:c.1636C>A	FALSE	0.296759	FALSE	123170		conc neg
TSB00502	0.217534	46.221	26	TP53:p.Y220C:c.659A>G	FALSE	-0.458822	FALSE	45972		conc neg
TSB00502	0.217534	46.221	26	TP53:p.R213*:c.637C>T	TRUE	103.569	TRUE	45755	39.11	conc pos
TSB00502	0.217534	46.221	14	NRAS:p.Q61K:c.181C>A	FALSE	0.0587912	FALSE	23035		conc neg
TSB00502	0.217534	46.221	14	NRAS:p.Q61L:c.182A>T	FALSE	1.09441	FALSE	23035		conc neg
TSB00502	0.217534	46.221	14	NRAS:p.Q61R:c.182A>G	FALSE	2.87078	FALSE	23035		conc neg
TSB00508	0.224828	37.3048	24	TP53:p.R273C/S:c.817C>T/A	FALSE	-0.51573	NA	14164		exclude	mutation overlaps primer
TSB00508	0.224828	37.3048	24	TP53:p.R273H/L:c.818G>A/T	FALSE	-0.488178	NA	14164		exclude	mutation overlaps primer
TSB00508	0.224828	37.3048	24	TP53:p.R282W:c.844C>T	FALSE	0.148491	FALSE	14164		conc neg
TSB00508	0.224828	37.3048	27	TP53:p.R306*:c.916C>T	TRUE	24.6307	TRUE	63565	41.06	conc pos
TSB00509	0.216676	35.2918	1	BRAF:p.G469A:c.1406G>C	FALSE	-0.85265	FALSE	183553		conc neg
TSB00509	0.216676	35.2918	1	BRAF:p.G469E:c.1406G>A	TRUE	5.56354	FALSE	753	0.54	disc pos
TSB00510	0.205411	43.7425	26	TP53:p.Y220C:c.659A>G	FALSE	3.26667	FALSE	51625		conc neg
TSB00510	0.205411	43.7425	26	TP53:p.R213*:c.637C>T	FALSE	-0.629407	FALSE	51625		conc neg
TSB00510	0.205411	43.7425	14	NRAS:p.Q61K:c.181C>A	FALSE	0.846123	FALSE	27835		conc neg
TSB00510	0.205411	43.7425	14	NRAS:p.Q61L:c.182A>T	FALSE	-0.93444	FALSE	27835		conc neg
TSB00510	0.205411	43.7425	14	NRAS:p.Q61R:c.182A>G	TRUE	7.23932	FALSE	27835		disc pos
TSB00512	0.215431	32.7799	10	KRAS:p.G12A:c.35G>C	FALSE	0.0130275	FALSE	321194		conc neg
TSB00512	0.215431	32.7799	10	KRAS:p.G12C/S:c.34G>T/A	FALSE	0.295728	FALSE	321194		conc neg
TSB00512	0.215431	32.7799	10	KRAS:p.G12D/V:c.35G>A/T	TRUE	10.4547	TRUE	206253	25.67	conc pos
TSB00512	0.215431	32.7799	10	KRAS:p.G13D:c.38G>A	FALSE	-1.19169	FALSE	321194		conc neg
TSB00512	0.215431	32.7799	16	PIK3CA:p.H1047L:c.3140A>T	FALSE	-1.06762	FALSE	56798		conc neg
TSB00512	0.215431	32.7799	16	PIK3CA:p.H1047R:c.3140A>G	TRUE	17.1234	TRUE	56172	11.22	conc pos
TSB00514	0.234641	25.8385	13	NRAS:p.G12D:c.35G>A	FALSE	-0.922813	FALSE	25709		conc neg
TSB00514	0.234641	25.8385	13	NRAS:p.G12S/C:c.34G>A/T	FALSE	-0.0314533	FALSE	25709		conc neg
TSB00514	0.234641	25.8385	13	NRAS:p.G12V:c.35G>T	FALSE	-1.05649	FALSE	25709		conc neg
TSB00514	0.234641	25.8385	4	EGFR:p.E746_A750del:c.2235_2249del15	FALSE	-0.384452	NA	59927		exclude	Not detectable by pipeline
TSB00514	0.234641	25.8385	4	EGFR:p.L747_T751del:c.2240_2254del15	FALSE	1.42415	NA	59927		exclude	Not detectable by pipeline
TSB00514	0.234641	25.8385	4	EGFR:p.E746_A750del:c.2236_2250del15	FALSE	-0.360911	NA	59927		exclude	Not detectable by pipeline
TSB00514	0.234641	25.8385	4	EGFR:p.E746_T751>A:c.2237_2251del15	FALSE	4.69641	NA	59927		exclude	Not detectable by pipeline
TSB00514	0.234641	25.8385	4	EGFR:p.L747_E749P/del:c.2239_2248>C/G	FALSE	1.33138	NA	59927		exclude	Not detectable by pipeline
TSB00514	0.234641	25.8385	4	EGFR:p.L747_P753>S:c.2240_2257del18	FALSE	1.38652	NA	59927		exclude	Not detectable by pipeline
TSB00515	0.253734	30.8101	16	PIK3CA:p.H1047L:c.3140A>T	FALSE	0.0273896	FALSE	41077		conc neg
TSB00515	0.253734	30.8101	16	PIK3CA:p.H1047R:c.3140A>G	TRUE	11.6361	TRUE	40727	13.65	conc pos
TSB00515	0.253734	30.8101	10	KRAS:p.G12A:c.35G>C	FALSE	-0.547175	FALSE	94264		conc neg
TSB00515	0.253734	30.8101	10	KRAS:p.G12C/S:c.34G>T/A	FALSE	0.705775	FALSE	94264		conc neg
TSB00515	0.253734	30.8101	10	KRAS:p.G12D/V:c.35G>A/T	FALSE	-0.741832	FALSE	94264		conc neg
TSB00515	0.253734	30.8101	10	KRAS:p.G13D:c.38G>A	FALSE	-1.74551	FALSE	94264		conc neg
TSB00516	0.236669	28.834	16	PIK3CA:p.H1047L:c.3140A>T	FALSE	2.55681	FALSE	38520		conc neg
TSB00516	0.236669	28.834	16	PIK3CA:p.H1047R:c.3140A>G	TRUE	25.1465	TRUE	37951	23.65	conc pos
TSB00516	0.236669	28.834	10	KRAS:p.G12A:c.35G>C	FALSE	-1.82855	FALSE	85077		conc neg
TSB00516	0.236669	28.834	10	KRAS:p.G12C/S:c.34G>T/A	FALSE	-0.760019	FALSE	85077		conc neg
TSB00516	0.236669	28.834	10	KRAS:p.G12D/V:c.35G>A/T	FALSE	1.47968	TRUE	84317	19.31	disc neg
TSB00516	0.236669	28.834	10	KRAS:p.G13D:c.38G>A	FALSE	0.783915	FALSE	85077		conc neg
TSB00516	0.236669	28.834	24	TP53:p.R273C/S:c.817C>T/A	FALSE	-1.57169	NA	14712		exclude	mutation overlaps primer
TSB00516	0.236669	28.834	24	TP53:p.R273H/L:c.818G>A/T	FALSE	-1.36974	NA	14712		exclude	mutation overlaps primer
TSB00516	0.236669	28.834	24	TP53:p.R282W:c.844C>T	FALSE	-1.01564	FALSE	14712		conc neg
TSB00516	0.236669	28.834	27	TP53:p.R306*:c.916C>T	TRUE	9.52448	TRUE	48272	13.56	conc pos
TSB00517	0.223069	35.054	1	BRAF:p.G469A:c.1406G>C	TRUE	5.05458	FALSE	204216		disc pos
TSB00517	0.223069	35.054	1	BRAF:p.G469E:c.1406G>A	FALSE	-0.454721	FALSE	204216		conc neg
TSB00521	0.249802	27.3457	16	PIK3CA:p.H1047L:c.3140A>T	FALSE	-0.022544	FALSE	53277		conc neg
TSB00521	0.249802	27.3457	16	PIK3CA:p.H1047R:c.3140A>G	TRUE	75.4287	TRUE	52889	50.23	conc pos
TSB00521	0.249802	27.3457	10	KRAS:p.G12A:c.35G>C	FALSE	-1.00745	FALSE	131789		conc neg
TSB00521	0.249802	27.3457	10	KRAS:p.G12C/S:c.34G>T/A	FALSE	-1.05725	FALSE	131789		conc neg
TSB00521	0.249802	27.3457	10	KRAS:p.G12D/V:c.35G>A/T	FALSE	-0.414895	FALSE	131789		conc neg
TSB00521	0.249802	27.3457	10	KRAS:p.G13D:c.38G>A	FALSE	-1.48675	FALSE	131789		conc neg
TSB00523	0.247259	30.0053	15	PIK3CA:p.E542K:c.1624G>A	TRUE	12.0495	TRUE	78683	28.46	conc pos
TSB00523	0.247259	30.0053	15	PIK3CA:p.E545K:c.1633G>A	FALSE	-2.0115	FALSE	78654		conc neg
TSB00523	0.247259	30.0053	15	PIK3CA:p.Q546K:c.1636C>A	FALSE	-0.854284	FALSE	78654		conc neg
TSB00523	0.247259	30.0053	23	TP53:p.G245S/C:c.733G>A/T	FALSE	-0.481659	FALSE	63441		conc neg
TSB00523	0.247259	30.0053	23	TP53:p.R248Q/L:c.743G>A/T	TRUE	20.3301	TRUE	63130	22.63	conc pos
TSB00523	0.247259	30.0053	23	TP53:p.R248W:c.742C>T	FALSE	-0.355506	FALSE	63441		conc neg
TSB00523	0.247259	30.0053	23	TP53:p.R249S:c.747G>T	FALSE	-0.49891	FALSE	63441		conc neg
TSB00536	0.323864	25.8402	23	TP53:p.G245S/C:c.733G>A/T	FALSE	0.0060108	FALSE	69837		conc neg
TSB00536	0.323864	25.8402	23	TP53:p.R248Q/L:c.743G>A/T	TRUE	21.8839	TRUE	69379	47.16	conc pos
TSB00536	0.323864	25.8402	23	TP53:p.R248W:c.742C>T	FALSE	-0.88975	FALSE	69837		conc neg
TSB00536	0.323864	25.8402	23	TP53:p.R249S:c.747G>T	FALSE	-0.681961	FALSE	69837		conc neg
TSB00540	0.316651	37.4405	2	BRAF:p.V600E:c.1799T>A	TRUE	40.7103	TRUE	34835	36.34	conc pos
TSB00540	0.316651	37.4405	2	BRAF:p.V600K:c.1798_1799GT>AA	FALSE	1.46229	FALSE	35223		conc neg
TSB00540	0.316651	37.4405	21	TP53:p.R175H:c.524G>A	FALSE	-1.089	FALSE	72588		conc neg
TSB00540	0.316651	37.4405	21	TP53:p.C176F:c.527G>T	FALSE	-1.14667	FALSE	72588		conc neg
TSB00540	0.316651	37.4405	21	TP53:p.H179R:c.536A>G	FALSE	-0.694487	FALSE	72588		conc neg
TSB00548	0.323508	17.9105	15	PIK3CA:p.E542K:c.1624G>A	TRUE	10.8447	TRUE	109067	47.99	conc pos
TSB00548	0.323508	17.9105	15	PIK3CA:p.E545K:c.1633G>A	FALSE	-0.837325	FALSE	109021		conc neg
TSB00548	0.323508	17.9105	15	PIK3CA:p.Q546K:c.1636C>A	FALSE	0.429981	FALSE	109021		conc neg
TSB00562	0.216728	35.4337	2	BRAF:p.V600E:c.1799T>A	FALSE	1.26967	FALSE	30197		conc neg
TSB00562	0.216728	35.4337	2	BRAF:p.V600K:c.1798_1799GT>AA	FALSE	-0.443408	FALSE	30197		conc neg
TSB00562	0.216728	35.4337	21	TP53:p.R175H:c.524G>A	TRUE	15.2825	TRUE	129294	35	conc pos
TSB00562	0.216728	35.4337	21	TP53:p.C176F:c.527G>T	FALSE	-1.48092	FALSE	131105		conc neg
TSB00562	0.216728	35.4337	21	TP53:p.H179R:c.536A>G	FALSE	0.636689	FALSE	131105		conc neg
TSB00563	0.293165	26.2463	15	PIK3CA:p.E542K:c.1624G>A	TRUE	14.6062	TRUE	112134	26.78	conc pos
TSB00563	0.293165	26.2463	15	PIK3CA:p.E545K:c.1633G>A	FALSE	-0.639403	FALSE	112134		conc neg
TSB00563	0.293165	26.2463	15	PIK3CA:p.Q546K:c.1636C>A	FALSE	-0.464423	FALSE	112134		conc neg
TSB00563	0.293165	26.2463	26	TP53:p.Y220C:c.659A>G	FALSE	0.0196289	FALSE	61024		conc neg
TSB00563	0.293165	26.2463	26	TP53:p.R213*:c.637C>T	TRUE	17.2092	TRUE	60733	36.57	conc pos
TSB00563	0.293165	26.2463	14	NRAS:p.Q61K:c.181C>A	FALSE	0.285144	FALSE	28839		conc neg
TSB00563	0.293165	26.2463	14	NRAS:p.Q61L:c.182A>T	FALSE	0.229763	FALSE	28839		conc neg
TSB00563	0.293165	26.2463	14	NRAS:p.Q61R:c.182A>G	FALSE	-0.516521	FALSE	28839		conc neg
TSB00565	0.335602	14.4576	13	NRAS:p.G12D:c.35G>A	FALSE	0.704024	FALSE	31117		conc neg
TSB00565	0.335602	14.4576	13	NRAS:p.G12S/C:c.34G>A/T	TRUE	9.57998	TRUE	30726	30.95	conc pos
TSB00565	0.335602	14.4576	13	NRAS:p.G12V:c.35G>T	FALSE	0.906672	FALSE	31117		conc neg
TSB00565	0.335602	14.4576	4	EGFR:p.E746_A750del:c.2235_2249del15	FALSE	1.14723	NA	103051		exclude	Not detectable by pipeline
TSB00565	0.335602	14.4576	4	EGFR:p.L747_T751del:c.2240_2254del15	FALSE	-0.0452011	NA	103051		exclude	Not detectable by pipeline
TSB00565	0.335602	14.4576	4	EGFR:p.E746_A750del:c.2236_2250del15	FALSE	-0.355328	NA	103051		exclude	Not detectable by pipeline
TSB00565	0.335602	14.4576	4	EGFR:p.E746_T751>A:c.2237_2251del15	FALSE	-0.431054	NA	103051		exclude	Not detectable by pipeline
TSB00565	0.335602	14.4576	4	EGFR:p.L747_E749P/del:c.2239_2248>C/G	FALSE	1.35809	NA	103051		exclude	Not detectable by pipeline
TSB00565	0.335602	14.4576	4	EGFR:p.L747_P753>S:c.2240_2257del18	FALSE	0.915811	NA	103051		exclude	Not detectable by pipeline
TSB00567	0.322038	26.496	24	TP53:p.R273C/S:c.817C>T/A	FALSE	-1.91753	NA	11073		exclude	mutation overlaps primer
TSB00567	0.322038	26.496	24	TP53:p.R273H/L:c.818G>A/T	FALSE	-1.09247	NA	11073		exclude	mutation overlaps primer
TSB00567	0.322038	26.496	24	TP53:p.R282W:c.844C>T	FALSE	0.433958	FALSE	11073		conc neg
TSB00567	0.322038	26.496	27	TP53:p.R306*:c.916C>T	TRUE	16.3905	TRUE	52444	28.79	conc pos
TSB00567	0.322038	26.496	6	EGFR:p.L861Q:c.2582T>A	FALSE	1.38451	FALSE	27711		conc neg
TSB00567	0.322038	26.496	6	EGFR:p.L858R:c.2573T>G	FALSE	-0.646251	FALSE	27711		conc neg
TSB00567	0.322038	26.496	10	KRAS:p.G12A:c.35G>C	TRUE	23.4473	TRUE	65574	27.84	conc pos
TSB00567	0.322038	26.496	10	KRAS:p.G12C/S:c.34G>T/A	FALSE	-0.553605	FALSE	66018		conc neg
TSB00567	0.322038	26.496	10	KRAS:p.G12D/V:c.35G>A/T	FALSE	-0.965861	FALSE	66018		conc neg
TSB00567	0.322038	26.496	10	KRAS:p.G13D:c.38G>A	FALSE	-1.53157	FALSE	66018		conc neg
TSB00569	0.229998	28.9184	10	KRAS:p.G12A:c.35G>C	FALSE	-0.169443	FALSE	201775		conc neg
TSB00569	0.229998	28.9184	10	KRAS:p.G12C/S:c.34G>T/A	FALSE	0.989536	FALSE	201775		conc neg
TSB00569	0.229998	28.9184	10	KRAS:p.G12D/V:c.35G>A/T	FALSE	-2.09209	FALSE	201775		conc neg
TSB00569	0.229998	28.9184	10	KRAS:p.G13D:c.38G>A	TRUE	27.0249	TRUE	201041	43.13	conc pos
TSB00579	0.282486	30.5757	2	BRAF:p.V600E:c.1799T>A	TRUE	23.6929	TRUE	40678	39.03	conc pos
TSB00579	0.282486	30.5757	2	BRAF:p.V600K:c.1798_1799GT>AA	FALSE	0.369042	FALSE	41140		conc neg
TSB00579	0.282486	30.5757	21	TP53:p.R175H:c.524G>A	FALSE	-0.614414	FALSE	76522		conc neg
TSB00579	0.282486	30.5757	21	TP53:p.C176F:c.527G>T	FALSE	-0.544361	FALSE	76522		conc neg
TSB00579	0.282486	30.5757	21	TP53:p.H179R:c.536A>G	FALSE	0.495218	FALSE	76522		conc neg
TSB00585	0.229735	36.492	15	PIK3CA:p.E542K:c.1624G>A	TRUE	19.6481	TRUE	105601	34.65	conc pos
TSB00585	0.229735	36.492	15	PIK3CA:p.E545K:c.1633G>A	FALSE	-0.969538	FALSE	105591		conc neg
TSB00585	0.229735	36.492	15	PIK3CA:p.Q546K:c.1636C>A	FALSE	-0.113856	FALSE	105591		conc neg
TSB00586	0.363317	16.0421	1	BRAF:p.G469A:c.1406G>C	FALSE	0.396206	FALSE	170061		conc neg
TSB00586	0.363317	16.0421	1	BRAF:p.G469E:c.1406G>A	FALSE	0.160925	FALSE	170061		conc neg
TSB00600	0.212458	48.372	6	EGFR:p.L861Q:c.2582T>A	FALSE	-1.27244	FALSE	36731		conc neg
TSB00600	0.212458	48.372	6	EGFR:p.L858R:c.2573T>G	FALSE	-1.26369	FALSE	36731		conc neg
TSB00600	0.212458	48.372	10	KRAS:p.G12A:c.35G>C	TRUE	113.014	FALSE	79584		disc pos	pseudogene
TSB00600	0.212458	48.372	10	KRAS:p.G12C/S:c.34G>T/A	FALSE	0.921932	FALSE	79584		conc neg
TSB00600	0.212458	48.372	10	KRAS:p.G12D/V:c.35G>A/T	FALSE	1.69972	FALSE	79584		conc neg
TSB00600	0.212458	48.372	10	KRAS:p.G13D:c.38G>A	FALSE	4.46432	FALSE	79584		conc neg
TSB00603	0.212638	36.1849	22	TP53:p.R196*:c.586C>T	TRUE	13.6766	TRUE	125149	30.82	conc pos
TSB00620	0.225406	35.8593	21	TP53:p.R175H:c.524G>A	FALSE	-0.992779	FALSE	1989		conc neg
TSB00620	0.225406	35.8593	21	TP53:p.C176F:c.527G>T	TRUE	116.143	TRUE	1926	59.24	conc pos
TSB00620	0.225406	35.8593	21	TP53:p.H179R:c.536A>G	FALSE	-0.836994	FALSE	1989		conc neg
TSB00645	0.242662	38.6835	13	NRAS:p.G12D:c.35G>A	FALSE	-1.55968	FALSE	23885		conc neg
TSB00645	0.242662	38.6835	13	NRAS:p.G12S/C:c.34G>A/T	FALSE	0.762257	FALSE	23885		conc neg
TSB00645	0.242662	38.6835	13	NRAS:p.G12V:c.35G>T	FALSE	-1.05771	FALSE	23885		conc neg
TSB00645	0.242662	38.6835	4	EGFR:p.E746_A750del:c.2235_2249del15	FALSE	-0.190048	NA	48613		exclude	Not detectable by pipeline
TSB00645	0.242662	38.6835	4	EGFR:p.L747_T751del:c.2240_2254del15	FALSE	-0.677994	NA	48613		exclude	Not detectable by pipeline
TSB00645	0.242662	38.6835	4	EGFR:p.E746_A750del:c.2236_2250del15	FALSE	5.94739	NA	48613		exclude	Not detectable by pipeline
TSB00645	0.242662	38.6835	4	EGFR:p.E746_T751>A:c.2237_2251del15	FALSE	-0.45968	NA	48613		exclude	Not detectable by pipeline
TSB00645	0.242662	38.6835	4	EGFR:p.L747_E749P/del:c.2239_2248>C/G	FALSE	-0.00371926	NA	48613		exclude	Not detectable by pipeline
TSB00645	0.242662	38.6835	4	EGFR:p.L747_P753>S:c.2240_2257del18	FALSE	1.3963	NA	48613		exclude	Not detectable by pipeline
TSB00649	0.320434	24.225	26	TP53:p.Y220C:c.659A>G	FALSE	0.0276109	FALSE	106987		conc neg
TSB00649	0.320434	24.225	26	TP53:p.R213*:c.637C>T	FALSE	0.0142333	FALSE	106987		conc neg
TSB00649	0.320434	24.225	14	NRAS:p.Q61K:c.181C>A	FALSE	0.11746	FALSE	33013		conc neg
TSB00649	0.320434	24.225	14	NRAS:p.Q61L:c.182A>T	FALSE	-0.0142333	FALSE	33013		conc neg
TSB00649	0.320434	24.225	14	NRAS:p.Q61R:c.182A>G	TRUE	7.09349	FALSE	33013		disc pos
TSB00650	0.247239	36.8182	26	TP53:p.Y220C:c.659A>G	FALSE	-0.156826	FALSE	54045		conc neg
TSB00650	0.247239	36.8182	26	TP53:p.R213*:c.637C>T	TRUE	9.43832	FALSE	54045		disc pos
TSB00650	0.247239	36.8182	14	NRAS:p.Q61K:c.181C>A	FALSE	0.0161131	FALSE	27231		conc neg
TSB00650	0.247239	36.8182	14	NRAS:p.Q61L:c.182A>T	FALSE	-1.39749	FALSE	27231		conc neg
TSB00650	0.247239	36.8182	14	NRAS:p.Q61R:c.182A>G	FALSE	2.25457	FALSE	27231		conc neg
TSB00660	0.230391	39.4649	13	NRAS:p.G12D:c.35G>A	FALSE	-0.883249	FALSE	22156		conc neg
TSB00660	0.230391	39.4649	13	NRAS:p.G12S/C:c.34G>A/T	FALSE	-1.59453	FALSE	22156		conc neg
TSB00660	0.230391	39.4649	13	NRAS:p.G12V:c.35G>T	FALSE	-0.78359	FALSE	22156		conc neg
TSB00660	0.230391	39.4649	4	EGFR:p.E746_A750del:c.2235_2249del15	FALSE	3.96057	NA	44418		exclude	Not detectable by pipeline
TSB00660	0.230391	39.4649	4	EGFR:p.L747_T751del:c.2240_2254del15	FALSE	-0.623073	NA	44418		exclude	Not detectable by pipeline
TSB00660	0.230391	39.4649	4	EGFR:p.E746_A750del:c.2236_2250del15	FALSE	0.396133	NA	44418		exclude	Not detectable by pipeline
TSB00660	0.230391	39.4649	4	EGFR:p.E746_T751>A:c.2237_2251del15	FALSE	0.677591	NA	44418		exclude	Not detectable by pipeline
TSB00660	0.230391	39.4649	4	EGFR:p.L747_E749P/del:c.2239_2248>C/G	FALSE	-0.516207	NA	44418		exclude	Not detectable by pipeline
TSB00660	0.230391	39.4649	4	EGFR:p.L747_P753>S:c.2240_2257del18	FALSE	0.395001	NA	44418		exclude	Not detectable by pipeline
TSB00665	0.239083	41.6264	13	NRAS:p.G12D:c.35G>A	FALSE	-1.21855	FALSE	28402		conc neg
TSB00665	0.239083	41.6264	13	NRAS:p.G12S/C:c.34G>A/T	FALSE	-1.39625	FALSE	28402		conc neg
TSB00665	0.239083	41.6264	13	NRAS:p.G12V:c.35G>T	FALSE	-1.44006	FALSE	28402		conc neg
TSB00665	0.239083	41.6264	4	EGFR:p.E746_A750del:c.2235_2249del15	FALSE	-0.255385	NA	54021		exclude	Not detectable by pipeline
TSB00665	0.239083	41.6264	4	EGFR:p.L747_T751del:c.2240_2254del15	FALSE	-0.562274	NA	54021		exclude	Not detectable by pipeline
TSB00665	0.239083	41.6264	4	EGFR:p.E746_A750del:c.2236_2250del15	FALSE	0.0852091	NA	54021		exclude	Not detectable by pipeline
TSB00665	0.239083	41.6264	4	EGFR:p.E746_T751>A:c.2237_2251del15	TRUE	7.14481	NA	54021		exclude	Not detectable by pipeline
TSB00665	0.239083	41.6264	4	EGFR:p.L747_E749P/del:c.2239_2248>C/G	FALSE	-0.53678	NA	54021		exclude	Not detectable by pipeline
TSB00665	0.239083	41.6264	4	EGFR:p.L747_P753>S:c.2240_2257del18	FALSE	0.31816	NA	54021		exclude	Not detectable by pipeline
TSB00678	0.245693	34.7987	13	NRAS:p.G12D:c.35G>A	FALSE	-0.465519	FALSE	25121		conc neg
TSB00678	0.245693	34.7987	13	NRAS:p.G12S/C:c.34G>A/T	FALSE	-0.894601	FALSE	25121		conc neg
TSB00678	0.245693	34.7987	13	NRAS:p.G12V:c.35G>T	FALSE	-1.33956	FALSE	25121		conc neg
TSB00678	0.245693	34.7987	4	EGFR:p.E746_A750del:c.2235_2249del15	FALSE	1.31712	NA	49466		exclude	Not detectable by pipeline
TSB00678	0.245693	34.7987	4	EGFR:p.L747_T751del:c.2240_2254del15	FALSE	1.33809	NA	49466		exclude	Not detectable by pipeline
TSB00678	0.245693	34.7987	4	EGFR:p.E746_A750del:c.2236_2250del15	FALSE	2.88568	NA	49466		exclude	Not detectable by pipeline
TSB00678	0.245693	34.7987	4	EGFR:p.E746_T751>A:c.2237_2251del15	TRUE	8.62697	NA	49466		exclude	Not detectable by pipeline
TSB00678	0.245693	34.7987	4	EGFR:p.L747_E749P/del:c.2239_2248>C/G	FALSE	-0.660393	NA	49466		exclude	Not detectable by pipeline
TSB00678	0.245693	34.7987	4	EGFR:p.L747_P753>S:c.2240_2257del18	FALSE	-1.49411	NA	49466		exclude	Not detectable by pipeline
TSB00708	0.700651	2.74405	20	PTEN:p.R159S:c.477G>T	FALSE	3.1186	FALSE	252454		conc neg
TSB00715	0.219295	41.0608	24	TP53:p.R273C/S:c.817C>T/A	FALSE	0.383522	NA	58747		exclude	mutation overlaps primer
TSB00715	0.219295	41.0608	24	TP53:p.R273H/L:c.818G>A/T	TRUE	19.066	NA	58747		exclude	mutation overlaps primer
TSB00715	0.219295	41.0608	24	TP53:p.R282W:c.844C>T	FALSE	2.15614	FALSE	58747		conc neg
TSB00716	0.219099	38.3176	10	KRAS:p.G12A:c.35G>C	FALSE	0.0970908	FALSE	180982		conc neg
TSB00716	0.219099	38.3176	10	KRAS:p.G12C/S:c.34G>T/A	FALSE	0.967119	FALSE	180982		conc neg
TSB00716	0.219099	38.3176	10	KRAS:p.G12D/V:c.35G>A/T	FALSE	0.292366	FALSE	180982		conc neg
TSB00716	0.219099	38.3176	10	KRAS:p.G13D:c.38G>A	TRUE	31.1988	TRUE	180199	40.61	conc pos
TSB00716	0.219099	38.3176	18	PTEN:p.R130*:c.388C>T	FALSE	-1.02724	FALSE	70454		conc neg
TSB00716	0.219099	38.3176	18	PTEN:p.R130G:c.388C>G	TRUE	23.8195	FALSE	70454		disc pos
TSB00716	0.219099	38.3176	18	PTEN:p.R130Q/fs*4:c.389G>A/delG	FALSE	-0.863135	FALSE	70454		conc neg
TSB00721	0.191254	51.412	10	KRAS:p.G12A:c.35G>C	FALSE	0.296704	FALSE	194881		conc neg
TSB00721	0.191254	51.412	10	KRAS:p.G12C/S:c.34G>T/A	FALSE	0.140348	FALSE	194881		conc neg
TSB00721	0.191254	51.412	10	KRAS:p.G12D/V:c.35G>A/T	TRUE	12.0583	TRUE	193548	29.87	conc pos
TSB00721	0.191254	51.412	10	KRAS:p.G13D:c.38G>A	FALSE	-0.754648	FALSE	194881		conc neg
TSB00721	0.191254	51.412	15	PIK3CA:p.E542K:c.1624G>A	FALSE	-1.55611	FALSE	151099		conc neg
TSB00721	0.191254	51.412	15	PIK3CA:p.E545K:c.1633G>A	TRUE	19.5167	TRUE	151092	40.06	conc pos
TSB00721	0.191254	51.412	15	PIK3CA:p.Q546K:c.1636C>A	FALSE	1.09968	FALSE	151099		conc neg
TSB00724	0.162357	60.6424	16	PIK3CA:p.H1047L:c.3140A>T	FALSE	0.878457	FALSE	53135		conc neg
TSB00724	0.162357	60.6424	16	PIK3CA:p.H1047R:c.3140A>G	FALSE	-1.51341	FALSE	53135		conc neg
TSB00724	0.162357	60.6424	10	KRAS:p.G12A:c.35G>C	FALSE	1.34976	FALSE	100468		conc neg
TSB00724	0.162357	60.6424	10	KRAS:p.G12C/S:c.34G>T/A	TRUE	17.7668	TRUE	99924	18.91	conc pos
TSB00724	0.162357	60.6424	10	KRAS:p.G12D/V:c.35G>A/T	FALSE	0.892085	FALSE	100468		conc neg
TSB00724	0.162357	60.6424	10	KRAS:p.G13D:c.38G>A	FALSE	-0.0828955	FALSE	100468		conc neg
TSB00732	0.246148	25.3146	11	KRAS:p.Q61H:c.183A>C	FALSE	3.18402	FALSE	239099		conc neg
TSB00732	0.246148	25.3146	11	KRAS:p.Q61H:c.183A>T	TRUE	5.47942	FALSE	239099		disc pos
TSB00732	0.246148	25.3146	11	KRAS:p.Q61K/K:c.180_181TC>TA/AA	FALSE	-0.0820741	FALSE	239099		conc neg
TSB00734	0.183071	56.0805	10	KRAS:p.G12A:c.35G>C	FALSE	1.66961	FALSE	203673		conc neg
TSB00734	0.183071	56.0805	10	KRAS:p.G12C/S:c.34G>T/A	FALSE	1.24273	FALSE	203673		conc neg
TSB00734	0.183071	56.0805	10	KRAS:p.G12D/V:c.35G>A/T	FALSE	0.371187	FALSE	203673		conc neg
TSB00734	0.183071	56.0805	10	KRAS:p.G13D:c.38G>A	TRUE	76.6113	TRUE	202954	53.81	conc pos
TSB00748	0.317981	32.3752	26	TP53:p.Y220C:c.659A>G	FALSE	0.645866	FALSE	52101		conc neg
TSB00748	0.317981	32.3752	26	TP53:p.R213*:c.637C>T	TRUE	17.2536	FALSE	27474	0.52	disc pos
TSB00748	0.317981	32.3752	14	NRAS:p.Q61K:c.181C>A	FALSE	0.13272	FALSE	28017		conc neg
TSB00748	0.317981	32.3752	14	NRAS:p.Q61L:c.182A>T	FALSE	-0.546344	FALSE	28017		conc neg
TSB00748	0.317981	32.3752	14	NRAS:p.Q61R:c.182A>G	FALSE	1.08942	FALSE	28017		conc neg
TSB00749	0.225442	33.3911	10	KRAS:p.G12A:c.35G>C	FALSE	-0.810895	FALSE	199581		conc neg
TSB00749	0.225442	33.3911	10	KRAS:p.G12C/S:c.34G>T/A	FALSE	-1.0173	FALSE	199581		conc neg
TSB00749	0.225442	33.3911	10	KRAS:p.G12D/V:c.35G>A/T	FALSE	0.960281	FALSE	199581		conc neg
TSB00749	0.225442	33.3911	10	KRAS:p.G13D:c.38G>A	TRUE	54.2466	TRUE	198878	44.58	conc pos
TSB00749	0.225442	33.3911	25	TP53:p.V157F:c.469G>T	FALSE	-1.38486	FALSE	127048		conc neg
TSB00749	0.225442	33.3911	25	TP53:p.Y163C:c.488A>G	TRUE	35.9735	TRUE	125990	57.02	conc pos
TSB00751	0.233691	32.5075	24	TP53:p.R273C/S:c.817C>T/A	FALSE	-2.03465	NA	15348		exclude	mutation overlaps primer
TSB00751	0.233691	32.5075	24	TP53:p.R273H/L:c.818G>A/T	FALSE	-0.238647	NA	15348		exclude	mutation overlaps primer
TSB00751	0.233691	32.5075	24	TP53:p.R282W:c.844C>T	FALSE	0.142177	FALSE	15348		conc neg
TSB00751	0.233691	32.5075	27	TP53:p.R306*:c.916C>T	TRUE	29.0278	TRUE	61632	33.47	conc pos
TSB00752	0.187419	42.2741	23	TP53:p.G245S/C:c.733G>A/T	TRUE	18.3598	TRUE	87867	60.84	conc pos
TSB00752	0.187419	42.2741	23	TP53:p.R248Q/L:c.743G>A/T	FALSE	-1.01155	FALSE	88205		conc neg
TSB00752	0.187419	42.2741	23	TP53:p.R248W:c.742C>T	FALSE	-0.966808	FALSE	88205		conc neg
TSB00752	0.187419	42.2741	23	TP53:p.R249S:c.747G>T	FALSE	-0.135106	FALSE	88205		conc neg
TSB00754	0.189021	43.5245	11	KRAS:p.Q61H:c.183A>C	TRUE	37.3523	TRUE	252405	36.37	conc pos
TSB00754	0.189021	43.5245	11	KRAS:p.Q61H:c.183A>T	FALSE	-0.670713	FALSE	253000		conc neg
TSB00754	0.189021	43.5245	11	KRAS:p.Q61K/K:c.180_181TC>TA/AA	FALSE	-0.575911	FALSE	253000		conc neg
TSB00761	0.258524	31.9671	24	TP53:p.R273C/S:c.817C>T/A	FALSE	-1.00337	NA	17822		exclude	mutation overlaps primer
TSB00761	0.258524	31.9671	24	TP53:p.R273H/L:c.818G>A/T	FALSE	-0.15271	NA	17822		exclude	mutation overlaps primer
TSB00761	0.258524	31.9671	24	TP53:p.R282W:c.844C>T	FALSE	1.33739	FALSE	17822		conc neg
TSB00761	0.258524	31.9671	27	TP53:p.R306*:c.916C>T	TRUE	14.6483	TRUE	68112	47.5	conc pos
TSB00763	0.276913	31.3467	15	PIK3CA:p.E542K:c.1624G>A	FALSE	-0.321238	FALSE	166512		conc neg
TSB00763	0.276913	31.3467	15	PIK3CA:p.E545K:c.1633G>A	FALSE	1.10083	FALSE	166512		conc neg
TSB00763	0.276913	31.3467	15	PIK3CA:p.Q546K:c.1636C>A	TRUE	12.9889	TRUE	53252	32.02	conc pos
TSB00774	0.230674	36.8001	6	EGFR:p.L861Q:c.2582T>A	FALSE	0.139442	FALSE	41423		conc neg
TSB00774	0.230674	36.8001	6	EGFR:p.L858R:c.2573T>G	FALSE	1.13708	FALSE	41423		conc neg
TSB00774	0.230674	36.8001	10	KRAS:p.G12A:c.35G>C	TRUE	54.3936	TRUE	75376	32.13	conc pos
TSB00774	0.230674	36.8001	10	KRAS:p.G12C/S:c.34G>T/A	FALSE	1.01562	FALSE	75870		conc neg
TSB00774	0.230674	36.8001	10	KRAS:p.G12D/V:c.35G>A/T	FALSE	1.9971	FALSE	75870		conc neg
TSB00774	0.230674	36.8001	10	KRAS:p.G13D:c.38G>A	FALSE	-0.049823	FALSE	75870		conc neg
TSB00782	0.219991	42.3607	10	KRAS:p.G12A:c.35G>C	FALSE	-0.651397	FALSE	201667		conc neg
TSB00782	0.219991	42.3607	10	KRAS:p.G12C/S:c.34G>T/A	FALSE	-0.306147	FALSE	201667		conc neg
TSB00782	0.219991	42.3607	10	KRAS:p.G12D/V:c.35G>A/T	FALSE	-1.4907	FALSE	201667		conc neg
TSB00782	0.219991	42.3607	10	KRAS:p.G13D:c.38G>A	TRUE	42.1106	TRUE	200935	41.03	conc pos
TSB00785	0.333145	42.1586	10	KRAS:p.G12A:c.35G>C	FALSE	-1.44889	FALSE	166116		conc neg
TSB00785	0.333145	42.1586	10	KRAS:p.G12C/S:c.34G>T/A	FALSE	-0.170116	FALSE	166116		conc neg
TSB00785	0.333145	42.1586	10	KRAS:p.G12D/V:c.35G>A/T	FALSE	-1.60628	FALSE	166116		conc neg
TSB00785	0.333145	42.1586	10	KRAS:p.G13D:c.38G>A	TRUE	26.2259	TRUE	165521	53.14	conc pos
TSB00785	0.333145	42.1586	23	TP53:p.G245S/C:c.733G>A/T	FALSE	-0.884761	FALSE	70349		conc neg
TSB00785	0.333145	42.1586	23	TP53:p.R248Q/L:c.743G>A/T	TRUE	9.83734	TRUE	69841	47.65	conc pos
TSB00785	0.333145	42.1586	23	TP53:p.R248W:c.742C>T	FALSE	-1.32726	FALSE	70349		conc neg
TSB00785	0.333145	42.1586	23	TP53:p.R249S:c.747G>T	FALSE	-0.659655	FALSE	70349		conc neg
TSB00786	0.21144	45.6758	15	PIK3CA:p.E542K:c.1624G>A	TRUE	12.709	TRUE	120659	20.61	conc pos
TSB00786	0.21144	45.6758	15	PIK3CA:p.E545K:c.1633G>A	FALSE	1.76853	FALSE	120676		conc neg
TSB00786	0.21144	45.6758	15	PIK3CA:p.Q546K:c.1636C>A	FALSE	-0.565669	FALSE	120676		conc neg
TSB00789	0.210068	37.3067	23	TP53:p.G245S/C:c.733G>A/T	FALSE	0.0615895	FALSE	93479		conc neg
TSB00789	0.210068	37.3067	23	TP53:p.R248Q/L:c.743G>A/T	FALSE	1.5443	FALSE	93479		conc neg
TSB00789	0.210068	37.3067	23	TP53:p.R248W:c.742C>T	TRUE	7.50001	TRUE	93281	57.95	conc pos
TSB00789	0.210068	37.3067	23	TP53:p.R249S:c.747G>T	FALSE	0.743173	FALSE	93479		conc neg
TSB00800	0.257847	31.5294	23	TP53:p.G245S/C:c.733G>A/T	FALSE	-0.756726	FALSE	108146		conc neg
TSB00800	0.257847	31.5294	23	TP53:p.R248Q/L:c.743G>A/T	FALSE	-0.748852	FALSE	108146		conc neg
TSB00800	0.257847	31.5294	23	TP53:p.R248W:c.742C>T	FALSE	6.80831	TRUE	107947	52.77	disc neg
TSB00800	0.257847	31.5294	23	TP53:p.R249S:c.747G>T	FALSE	-0.30957	FALSE	108146		conc neg
TSB00805	0.230609	29.4882	23	TP53:p.G245S/C:c.733G>A/T	FALSE	0.641596	FALSE	66095		conc neg
TSB00805	0.230609	29.4882	23	TP53:p.R248Q/L:c.743G>A/T	TRUE	8.99205	TRUE	65795	24.26	conc pos
TSB00805	0.230609	29.4882	23	TP53:p.R248W:c.742C>T	FALSE	-1.02828	FALSE	66095		conc neg
TSB00805	0.230609	29.4882	23	TP53:p.R249S:c.747G>T	FALSE	-0.699943	FALSE	66095		conc neg
TSB00806	0.217655	27.5149	24	TP53:p.R273C/S:c.817C>T/A	FALSE	-1.66027	NA	91123		exclude	mutation overlaps primer
TSB00806	0.217655	27.5149	24	TP53:p.R273H/L:c.818G>A/T	TRUE	38.3357	NA	91123		exclude	mutation overlaps primer
TSB00806	0.217655	27.5149	24	TP53:p.R282W:c.844C>T	FALSE	-1.06257	FALSE	91123		conc neg
TSB00807	0.247737	18.9716	5	EGFR:p.G719C:c.2155G>T	TRUE	7.40307	FALSE	180045		disc pos
TSB00807	0.247737	18.9716	5	EGFR:p.G719A:c.2156G>C	FALSE	0.334801	FALSE	180045		conc neg
TSB00807	0.247737	18.9716	5	EGFR:p.G719S:c.2155G>A	FALSE	-0.370062	FALSE	180045		conc neg
TSB00808	0.219172	13.215	23	TP53:p.G245S/C:c.733G>A/T	FALSE	-1.17538	FALSE	77023		conc neg
TSB00808	0.219172	13.215	23	TP53:p.R248Q/L:c.743G>A/T	TRUE	24.5995	TRUE	76950	86.92	conc pos
TSB00808	0.219172	13.215	23	TP53:p.R248W:c.742C>T	FALSE	-0.957178	FALSE	77023		conc neg
TSB00808	0.219172	13.215	23	TP53:p.R249S:c.747G>T	FALSE	-1.21137	FALSE	77023		conc neg
TSB00809	0.240419	23.8008	15	PIK3CA:p.E542K:c.1624G>A	FALSE	-0.705603	FALSE	31879		conc neg
TSB00809	0.240419	23.8008	15	PIK3CA:p.E545K:c.1633G>A	TRUE	12.0953	TRUE	31887	35.27	conc pos
TSB00809	0.240419	23.8008	15	PIK3CA:p.Q546K:c.1636C>A	FALSE	0.389524	FALSE	31879		conc neg
TSB00813	0.241143	17.4634	26	TP53:p.Y220C:c.659A>G	FALSE	-0.0655193	FALSE	46238		conc neg
TSB00813	0.241143	17.4634	26	TP53:p.R213*:c.637C>T	TRUE	115.892	TRUE	46139	67.35	conc pos
TSB00813	0.241143	17.4634	14	NRAS:p.Q61K:c.181C>A	FALSE	-0.693245	FALSE	25087		conc neg
TSB00813	0.241143	17.4634	14	NRAS:p.Q61L:c.182A>T	FALSE	-0.227885	FALSE	25087		conc neg
TSB00813	0.241143	17.4634	14	NRAS:p.Q61R:c.182A>G	FALSE	3.16906	FALSE	25087		conc neg
TSB00814	0.309432	41.6006	20	PTEN:p.R159S:c.477G>T	FALSE	2.54062	FALSE	171256		conc neg
TSB00820	0.244164	28.8293	6	EGFR:p.L861Q:c.2582T>A	FALSE	3.9156	FALSE	31304		conc neg
TSB00820	0.244164	28.8293	6	EGFR:p.L858R:c.2573T>G	FALSE	-1.78588	FALSE	31304		conc neg
TSB00820	0.244164	28.8293	10	KRAS:p.G12A:c.35G>C	FALSE	-1.11062	FALSE	75778		conc neg
TSB00820	0.244164	28.8293	10	KRAS:p.G12C/S:c.34G>T/A	FALSE	-0.645475	FALSE	75778		conc neg
TSB00820	0.244164	28.8293	10	KRAS:p.G12D/V:c.35G>A/T	FALSE	-1.59035	FALSE	75778		conc neg
TSB00820	0.244164	28.8293	10	KRAS:p.G13D:c.38G>A	FALSE	-1.11013	FALSE	75778		conc neg
TSB00822	0.226891	36.0862	15	PIK3CA:p.E542K:c.1624G>A	TRUE	6.95457	TRUE	105080	5.7	conc pos
TSB00822	0.226891	36.0862	15	PIK3CA:p.E545K:c.1633G>A	FALSE	0.0858949	FALSE	105046		conc neg
TSB00822	0.226891	36.0862	15	PIK3CA:p.Q546K:c.1636C>A	FALSE	-0.712387	FALSE	105046		conc neg
TSB00822	0.226891	36.0862	16	PIK3CA:p.H1047L:c.3140A>T	FALSE	0.76955	FALSE	38064		conc neg
TSB00822	0.226891	36.0862	16	PIK3CA:p.H1047R:c.3140A>G	FALSE	6.66467	TRUE	36435	8.23	disc neg
TSB00822	0.226891	36.0862	10	KRAS:p.G12A:c.35G>C	FALSE	-1.41417	FALSE	71209		conc neg
TSB00822	0.226891	36.0862	10	KRAS:p.G12C/S:c.34G>T/A	FALSE	-0.991904	FALSE	71209		conc neg
TSB00822	0.226891	36.0862	10	KRAS:p.G12D/V:c.35G>A/T	FALSE	-1.5105	FALSE	71209		conc neg
TSB00822	0.226891	36.0862	10	KRAS:p.G13D:c.38G>A	FALSE	-0.336554	FALSE	71209		conc neg
TSB00829	0.212935	42.8991	10	KRAS:p.G12A:c.35G>C	FALSE	1.22236	FALSE	209538		conc neg
TSB00829	0.212935	42.8991	10	KRAS:p.G12C/S:c.34G>T/A	FALSE	-0.109159	FALSE	209538		conc neg
TSB00829	0.212935	42.8991	10	KRAS:p.G12D/V:c.35G>A/T	TRUE	23.7861	TRUE	208057	38.69	conc pos
TSB00829	0.212935	42.8991	10	KRAS:p.G13D:c.38G>A	FALSE	0.352298	FALSE	209538		conc neg
TSB00829	0.212935	42.8991	23	TP53:p.G245S/C:c.733G>A/T	TRUE	22.829	TRUE	82066	59.44	conc pos
TSB00829	0.212935	42.8991	23	TP53:p.R248Q/L:c.743G>A/T	FALSE	0.952405	FALSE	82324		conc neg
TSB00829	0.212935	42.8991	23	TP53:p.R248W:c.742C>T	FALSE	-0.03098	FALSE	82324		conc neg
TSB00829	0.212935	42.8991	23	TP53:p.R249S:c.747G>T	FALSE	-0.222063	FALSE	82324		conc neg
TSB00831	0.219837	41.9315	24	TP53:p.R273C/S:c.817C>T/A	FALSE	-1.01199	NA	94543		exclude	mutation overlaps primer
TSB00831	0.219837	41.9315	24	TP53:p.R273H/L:c.818G>A/T	TRUE	65.2734	NA	94543		exclude	mutation overlaps primer
TSB00831	0.219837	41.9315	24	TP53:p.R282W:c.844C>T	FALSE	2.27042	FALSE	94543		conc neg
TSB00833	0.263701	26.6499	21	TP53:p.R175H:c.524G>A	FALSE	-0.697935	FALSE	179545		conc neg
TSB00833	0.263701	26.6499	21	TP53:p.C176F:c.527G>T	TRUE	117.618	TRUE	174488	47.91	conc pos
TSB00833	0.263701	26.6499	21	TP53:p.H179R:c.536A>G	FALSE	-1.12435	FALSE	179545		conc neg
TSB00834	0.409359	7.96469	23	TP53:p.G245S/C:c.733G>A/T	TRUE	30.3695	TRUE	82918	59.04	conc pos
TSB00834	0.409359	7.96469	23	TP53:p.R248Q/L:c.743G>A/T	FALSE	2.43188	FALSE	83285		conc neg
TSB00834	0.409359	7.96469	23	TP53:p.R248W:c.742C>T	FALSE	1.5695	FALSE	83285		conc neg
TSB00834	0.409359	7.96469	23	TP53:p.R249S:c.747G>T	FALSE	2.51497	FALSE	83285		conc neg
TSB00842	0.211606	45.9644	10	KRAS:p.G12A:c.35G>C	FALSE	1.22912	FALSE	224069		conc neg
TSB00842	0.211606	45.9644	10	KRAS:p.G12C/S:c.34G>T/A	FALSE	0.226256	FALSE	224069		conc neg
TSB00842	0.211606	45.9644	10	KRAS:p.G12D/V:c.35G>A/T	TRUE	9.40023	TRUE	222929	17.11	conc pos
TSB00842	0.211606	45.9644	10	KRAS:p.G13D:c.38G>A	FALSE	-0.112724	FALSE	224069		conc neg
TSB00845	0.312534	48.5871	26	TP53:p.Y220C:c.659A>G	FALSE	-0.732539	FALSE	63092		conc neg
TSB00845	0.312534	48.5871	26	TP53:p.R213*:c.637C>T	TRUE	40.5706	TRUE	62766	37.01	conc pos
TSB00845	0.312534	48.5871	14	NRAS:p.Q61K:c.181C>A	FALSE	-0.793158	FALSE	35003		conc neg
TSB00845	0.312534	48.5871	14	NRAS:p.Q61L:c.182A>T	FALSE	0.802103	FALSE	35003		conc neg
TSB00845	0.312534	48.5871	14	NRAS:p.Q61R:c.182A>G	FALSE	-0.842228	FALSE	35003		conc neg
TSB00846	0.289202	23.0784	10	KRAS:p.G12A:c.35G>C	FALSE	0.335778	FALSE	211827		conc neg
TSB00846	0.289202	23.0784	10	KRAS:p.G12C/S:c.34G>T/A	FALSE	1.40107	FALSE	211827		conc neg
TSB00846	0.289202	23.0784	10	KRAS:p.G12D/V:c.35G>A/T	TRUE	8.56538	TRUE	210599	53.86	conc pos
TSB00846	0.289202	23.0784	10	KRAS:p.G13D:c.38G>A	FALSE	0.510798	FALSE	211827		conc neg
TSB00851	0.2882	29.6744	2	BRAF:p.V600E:c.1799T>A	FALSE	0.908366	FALSE	21712		conc neg
TSB00851	0.2882	29.6744	2	BRAF:p.V600K:c.1798_1799GT>AA	FALSE	0.846704	FALSE	21712		conc neg
TSB00851	0.2882	29.6744	21	TP53:p.R175H:c.524G>A	TRUE	23.9736	TRUE	151733	49.38	conc pos
TSB00851	0.2882	29.6744	21	TP53:p.C176F:c.527G>T	FALSE	-0.38306	FALSE	151733		conc neg
TSB00851	0.2882	29.6744	21	TP53:p.H179R:c.536A>G	FALSE	-0.687046	FALSE	151733		conc neg
TSB00851	0.2882	29.6744	13	NRAS:p.G12D:c.35G>A	TRUE	5.71735	FALSE	42645	0.85	disc pos
TSB00851	0.2882	29.6744	13	NRAS:p.G12S/C:c.34G>A/T	FALSE	1.38276	FALSE	42645		conc neg
TSB00851	0.2882	29.6744	13	NRAS:p.G12V:c.35G>T	FALSE	0.888073	FALSE	42645		conc neg
TSB00851	0.2882	29.6744	4	EGFR:p.E746_A750del:c.2235_2249del15	FALSE	0.478414	NA	119066		exclude	Not detectable by pipeline
TSB00851	0.2882	29.6744	4	EGFR:p.L747_T751del:c.2240_2254del15	FALSE	-0.804286	NA	119066		exclude	Not detectable by pipeline
TSB00851	0.2882	29.6744	4	EGFR:p.E746_A750del:c.2236_2250del15	FALSE	-1.10589	NA	119066		exclude	Not detectable by pipeline
TSB00851	0.2882	29.6744	4	EGFR:p.E746_T751>A:c.2237_2251del15	FALSE	-0.100727	NA	119066		exclude	Not detectable by pipeline
TSB00851	0.2882	29.6744	4	EGFR:p.L747_E749P/del:c.2239_2248>C/G	FALSE	1.47067	NA	119066		exclude	Not detectable by pipeline
TSB00851	0.2882	29.6744	4	EGFR:p.L747_P753>S:c.2240_2257del18	FALSE	-1.68914	NA	119066		exclude	Not detectable by pipeline
TSB00853	0.48121	9.04288	13	NRAS:p.G12D:c.35G>A	TRUE	14.8696	TRUE	59913	33.43	conc pos
TSB00853	0.48121	9.04288	13	NRAS:p.G12S/C:c.34G>A/T	FALSE	1.67488	FALSE	60360		conc neg
TSB00853	0.48121	9.04288	13	NRAS:p.G12V:c.35G>T	FALSE	2.92693	FALSE	60360		conc neg
TSB00853	0.48121	9.04288	4	EGFR:p.E746_A750del:c.2235_2249del15	FALSE	-0.333141	NA	94256		exclude	Not detectable by pipeline
TSB00853	0.48121	9.04288	4	EGFR:p.L747_T751del:c.2240_2254del15	FALSE	-0.452841	NA	94256		exclude	Not detectable by pipeline
TSB00853	0.48121	9.04288	4	EGFR:p.E746_A750del:c.2236_2250del15	FALSE	-0.33297	NA	94256		exclude	Not detectable by pipeline
TSB00853	0.48121	9.04288	4	EGFR:p.E746_T751>A:c.2237_2251del15	FALSE	-0.34531	NA	94256		exclude	Not detectable by pipeline
TSB00853	0.48121	9.04288	4	EGFR:p.L747_E749P/del:c.2239_2248>C/G	FALSE	1.5812	NA	94256		exclude	Not detectable by pipeline
TSB00853	0.48121	9.04288	4	EGFR:p.L747_P753>S:c.2240_2257del18	FALSE	-0.360204	NA	94256		exclude	Not detectable by pipeline
TSB00856	0.320298	29.0758	2	BRAF:p.V600E:c.1799T>A	FALSE	0.809046	FALSE	38071		conc neg
TSB00856	0.320298	29.0758	2	BRAF:p.V600K:c.1798_1799GT>AA	FALSE	0.0599256	FALSE	38071		conc neg
TSB00856	0.320298	29.0758	21	TP53:p.R175H:c.524G>A	TRUE	26.3119	TRUE	113566	52.09	conc pos
TSB00856	0.320298	29.0758	21	TP53:p.C176F:c.527G>T	FALSE	0.529999	FALSE	115032		conc neg
TSB00856	0.320298	29.0758	21	TP53:p.H179R:c.536A>G	FALSE	0.304005	FALSE	115032		conc neg
TSB00857	0.228138	31.243	2	BRAF:p.V600E:c.1799T>A	FALSE	-0.4707	FALSE	36952		conc neg
TSB00857	0.228138	31.243	2	BRAF:p.V600K:c.1798_1799GT>AA	FALSE	0.394964	FALSE	36952		conc neg
TSB00857	0.228138	31.243	21	TP53:p.R175H:c.524G>A	TRUE	22.1328	TRUE	108113	58.03	conc pos
TSB00857	0.228138	31.243	21	TP53:p.C176F:c.527G>T	FALSE	-0.470781	FALSE	108113		conc neg
TSB00857	0.228138	31.243	21	TP53:p.H179R:c.536A>G	FALSE	0.209485	FALSE	108113		conc neg
TSB00859	0.305494	27.2443	22	TP53:p.R196*:c.586C>T	TRUE	26.4902	TRUE	1083	40.44	conc pos
TSB00860	0.407745	12.5492	13	NRAS:p.G12D:c.35G>A	TRUE	6.14314	FALSE	170797		disc pos
TSB00860	0.407745	12.5492	13	NRAS:p.G12S/C:c.34G>A/T	FALSE	1.60531	FALSE	170797		conc neg
TSB00860	0.407745	12.5492	13	NRAS:p.G12V:c.35G>T	FALSE	2.07644	FALSE	170797		conc neg
TSB00860	0.407745	12.5492	4	EGFR:p.E746_A750del:c.2235_2249del15	FALSE	-0.17888	NA	0		exclude	Not detectable by pipeline
TSB00860	0.407745	12.5492	4	EGFR:p.L747_T751del:c.2240_2254del15	FALSE	-0.056837	NA	0		exclude	Not detectable by pipeline
TSB00860	0.407745	12.5492	4	EGFR:p.E746_A750del:c.2236_2250del15	FALSE	-0.291418	NA	0		exclude	Not detectable by pipeline
TSB00860	0.407745	12.5492	4	EGFR:p.E746_T751>A:c.2237_2251del15	FALSE	-0.142664	NA	0		exclude	Not detectable by pipeline
TSB00860	0.407745	12.5492	4	EGFR:p.L747_E749P/del:c.2239_2248>C/G	FALSE	1.80449	NA	0		exclude	Not detectable by pipeline
TSB00860	0.407745	12.5492	4	EGFR:p.L747_P753>S:c.2240_2257del18	FALSE	0.16765	NA	0		exclude	Not detectable by pipeline
TSB00867	0.294037	23.7852	13	NRAS:p.G12D:c.35G>A	TRUE	5.40905	FALSE	31452		disc pos
TSB00867	0.294037	23.7852	13	NRAS:p.G12S/C:c.34G>A/T	FALSE	2.21705	FALSE	31452		conc neg
TSB00867	0.294037	23.7852	13	NRAS:p.G12V:c.35G>T	FALSE	-0.190538	FALSE	31452		conc neg
TSB00867	0.294037	23.7852	4	EGFR:p.E746_A750del:c.2235_2249del15	FALSE	-0.271487	NA	100851		exclude	Not detectable by pipeline
TSB00867	0.294037	23.7852	4	EGFR:p.L747_T751del:c.2240_2254del15	FALSE	1.26892	NA	100851		exclude	Not detectable by pipeline
TSB00867	0.294037	23.7852	4	EGFR:p.E746_A750del:c.2236_2250del15	FALSE	0.581218	NA	100851		exclude	Not detectable by pipeline
TSB00867	0.294037	23.7852	4	EGFR:p.E746_T751>A:c.2237_2251del15	FALSE	0.939113	NA	100851		exclude	Not detectable by pipeline
TSB00867	0.294037	23.7852	4	EGFR:p.L747_E749P/del:c.2239_2248>C/G	FALSE	1.26914	NA	100851		exclude	Not detectable by pipeline
TSB00867	0.294037	23.7852	4	EGFR:p.L747_P753>S:c.2240_2257del18	FALSE	-0.0596712	NA	100851		exclude	Not detectable by pipeline
TSB00873	0.226925	36.8142	22	TP53:p.R196*:c.586C>T	TRUE	32.1948	TRUE	156175	31.98	conc pos
TSB00875	0.189603	41.5419	10	KRAS:p.G12A:c.35G>C	FALSE	0.655078	FALSE	223382		conc neg
TSB00875	0.189603	41.5419	10	KRAS:p.G12C/S:c.34G>T/A	FALSE	-0.135914	FALSE	223382		conc neg
TSB00875	0.189603	41.5419	10	KRAS:p.G12D/V:c.35G>A/T	TRUE	14.6848	TRUE	222079	35.95	conc pos
TSB00875	0.189603	41.5419	10	KRAS:p.G13D:c.38G>A	FALSE	0.966894	FALSE	223382		conc neg
TSB00875	0.189603	41.5419	23	TP53:p.G245S/C:c.733G>A/T	FALSE	0.583899	FALSE	71226		conc neg
TSB00875	0.189603	41.5419	23	TP53:p.R248Q/L:c.743G>A/T	TRUE	20.2093	TRUE	70750	36.71	conc pos
TSB00875	0.189603	41.5419	23	TP53:p.R248W:c.742C>T	FALSE	-0.322248	FALSE	71226		conc neg
TSB00875	0.189603	41.5419	23	TP53:p.R249S:c.747G>T	FALSE	-0.116079	FALSE	71226		conc neg
TSB00876	0.23254	32.2628	16	PIK3CA:p.H1047L:c.3140A>T	FALSE	-0.634332	FALSE	59512		conc neg
TSB00876	0.23254	32.2628	16	PIK3CA:p.H1047R:c.3140A>G	FALSE	1.08227	FALSE	59512		conc neg
TSB00876	0.23254	32.2628	10	KRAS:p.G12A:c.35G>C	FALSE	0.498108	FALSE	117406		conc neg
TSB00876	0.23254	32.2628	10	KRAS:p.G12C/S:c.34G>T/A	TRUE	29.9729	TRUE	117013	46.36	conc pos
TSB00876	0.23254	32.2628	10	KRAS:p.G12D/V:c.35G>A/T	FALSE	-0.720233	FALSE	117406		conc neg
TSB00876	0.23254	32.2628	10	KRAS:p.G13D:c.38G>A	FALSE	-0.499329	FALSE	117406		conc neg
TSB00883	0.24771	31.7837	24	TP53:p.R273C/S:c.817C>T/A	TRUE	32.0772	NA	117162		exclude	mutation overlaps primer
TSB00883	0.24771	31.7837	24	TP53:p.R273H/L:c.818G>A/T	FALSE	-1.45942	NA	117162		exclude	mutation overlaps primer
TSB00883	0.24771	31.7837	24	TP53:p.R282W:c.844C>T	FALSE	1.49048	FALSE	117162		conc neg
TSB00884	0.236359	34.2551	10	KRAS:p.G12A:c.35G>C	FALSE	0.758741	FALSE	224845		conc neg
TSB00884	0.236359	34.2551	10	KRAS:p.G12C/S:c.34G>T/A	FALSE	0.646152	FALSE	224845		conc neg
TSB00884	0.236359	34.2551	10	KRAS:p.G12D/V:c.35G>A/T	TRUE	17.9851	TRUE	223263	44.24	conc pos
TSB00884	0.236359	34.2551	10	KRAS:p.G13D:c.38G>A	FALSE	-1.58803	FALSE	224845		conc neg
TSB00886	0.191212	60.3075	2	BRAF:p.V600E:c.1799T>A	TRUE	10.3182	TRUE	49363	12.26	conc pos
TSB00886	0.191212	60.3075	2	BRAF:p.V600K:c.1798_1799GT>AA	FALSE	0.546069	FALSE	49834		conc neg
TSB00886	0.191212	60.3075	21	TP53:p.R175H:c.524G>A	FALSE	-2.13076	FALSE	121148		conc neg
TSB00886	0.191212	60.3075	21	TP53:p.C176F:c.527G>T	FALSE	-0.317095	FALSE	121148		conc neg
TSB00886	0.191212	60.3075	21	TP53:p.H179R:c.536A>G	FALSE	-0.729121	FALSE	121148		conc neg
TSB00888	0.214808	50.0345	6	EGFR:p.L861Q:c.2582T>A	FALSE	-0.11123	FALSE	53440		conc neg
TSB00888	0.214808	50.0345	6	EGFR:p.L858R:c.2573T>G	FALSE	1.21548	FALSE	53440		conc neg
TSB00888	0.214808	50.0345	10	KRAS:p.G12A:c.35G>C	TRUE	22.6968	TRUE	93122	16.79	conc pos
TSB00888	0.214808	50.0345	10	KRAS:p.G12C/S:c.34G>T/A	FALSE	1.15857	FALSE	93828		conc neg
TSB00888	0.214808	50.0345	10	KRAS:p.G12D/V:c.35G>A/T	FALSE	2.56305	FALSE	93828		conc neg
TSB00888	0.214808	50.0345	10	KRAS:p.G13D:c.38G>A	FALSE	-0.269941	FALSE	93828		conc neg
TSB00891	0.298946	15.9966	2	BRAF:p.V600E:c.1799T>A	FALSE	0.436751	FALSE	19800		conc neg
TSB00891	0.298946	15.9966	2	BRAF:p.V600K:c.1798_1799GT>AA	FALSE	-0.293521	FALSE	19800		conc neg
TSB00891	0.298946	15.9966	21	TP53:p.R175H:c.524G>A	TRUE	30.0874	TRUE	153503	61.92	conc pos
TSB00891	0.298946	15.9966	21	TP53:p.C176F:c.527G>T	FALSE	-0.168219	FALSE	153503		conc neg
TSB00891	0.298946	15.9966	21	TP53:p.H179R:c.536A>G	FALSE	2.19251	FALSE	153503		conc neg
TSB00892	0.386564	11.5285	10	KRAS:p.G12A:c.35G>C	FALSE	1.4385	FALSE	195841		conc neg
TSB00892	0.386564	11.5285	10	KRAS:p.G12C/S:c.34G>T/A	FALSE	0.273846	FALSE	195841		conc neg
TSB00892	0.386564	11.5285	10	KRAS:p.G12D/V:c.35G>A/T	FALSE	0.371683	FALSE	195841		conc neg
TSB00892	0.386564	11.5285	10	KRAS:p.G13D:c.38G>A	TRUE	13.3489	TRUE	194534	20.97	conc pos
TSB00892	0.386564	11.5285	22	TP53:p.R196*:c.586C>T	TRUE	18.4243	TRUE	245731	72.81	conc pos
TSB00896	0.300353	23.3188	6	EGFR:p.L861Q:c.2582T>A	FALSE	-1.46599	FALSE	73802		conc neg
TSB00896	0.300353	23.3188	6	EGFR:p.L858R:c.2573T>G	FALSE	0.0364862	FALSE	73802		conc neg
TSB00896	0.300353	23.3188	10	KRAS:p.G12A:c.35G>C	TRUE	108.788	TRUE	138259	77.72	conc pos
TSB00896	0.300353	23.3188	10	KRAS:p.G12C/S:c.34G>T/A	FALSE	-0.157777	FALSE	139227		conc neg
TSB00896	0.300353	23.3188	10	KRAS:p.G12D/V:c.35G>A/T	FALSE	-0.775731	FALSE	139227		conc neg
TSB00896	0.300353	23.3188	10	KRAS:p.G13D:c.38G>A	FALSE	-1.22411	FALSE	139227		conc neg
TSB00897	0.248197	26.8333	26	TP53:p.Y220C:c.659A>G	FALSE	1.14168	FALSE	62943		conc neg
TSB00897	0.248197	26.8333	26	TP53:p.R213*:c.637C>T	FALSE	-1.60999	FALSE	62943		conc neg
TSB00897	0.248197	26.8333	14	NRAS:p.Q61K:c.181C>A	FALSE	2.14314	FALSE	25433		conc neg
TSB00897	0.248197	26.8333	14	NRAS:p.Q61L:c.182A>T	FALSE	-1.86228	FALSE	25433		conc neg
TSB00897	0.248197	26.8333	14	NRAS:p.Q61R:c.182A>G	TRUE	47.4748	TRUE	25368	18.44	conc pos
TSB00898	0.305145	30.6738	23	TP53:p.G245S/C:c.733G>A/T	TRUE	11.0402	TRUE	74303	19.03	conc pos
TSB00898	0.305145	30.6738	23	TP53:p.R248Q/L:c.743G>A/T	FALSE	0.543735	FALSE	74656		conc neg
TSB00898	0.305145	30.6738	23	TP53:p.R248W:c.742C>T	FALSE	-0.487483	FALSE	74656		conc neg
TSB00898	0.305145	30.6738	23	TP53:p.R249S:c.747G>T	FALSE	-0.364083	FALSE	74656		conc neg
TSB00903	0.277004	24.4286	2	BRAF:p.V600E:c.1799T>A	FALSE	2.54373	FALSE	37754		conc neg
TSB00903	0.277004	24.4286	2	BRAF:p.V600K:c.1798_1799GT>AA	FALSE	-0.439697	FALSE	37754		conc neg
TSB00903	0.277004	24.4286	21	TP53:p.R175H:c.524G>A	TRUE	23.9805	TRUE	123792	45.15	conc pos
TSB00903	0.277004	24.4286	21	TP53:p.C176F:c.527G>T	FALSE	0.736961	FALSE	125384		conc neg
TSB00903	0.277004	24.4286	21	TP53:p.H179R:c.536A>G	FALSE	-0.34265	FALSE	125384		conc neg
TSB00904	0.335242	17.8103	10	KRAS:p.G12A:c.35G>C	FALSE	-0.00561681	FALSE	223553		conc neg
TSB00904	0.335242	17.8103	10	KRAS:p.G12C/S:c.34G>T/A	FALSE	-0.293345	FALSE	223553		conc neg
TSB00904	0.335242	17.8103	10	KRAS:p.G12D/V:c.35G>A/T	TRUE	8.09318	TRUE	222590	41.21	conc pos
TSB00904	0.335242	17.8103	10	KRAS:p.G13D:c.38G>A	FALSE	0.0637254	FALSE	223553		conc neg
TSB00904	0.335242	17.8103	15	PIK3CA:p.E542K:c.1624G>A	TRUE	15.9855	TRUE	14565	14.85	conc pos
TSB00904	0.335242	17.8103	15	PIK3CA:p.E545K:c.1633G>A	FALSE	-0.177895	FALSE	14570		conc neg
TSB00904	0.335242	17.8103	15	PIK3CA:p.Q546K:c.1636C>A	FALSE	-0.779012	FALSE	14570		conc neg
TSB00909	0.250303	31.6651	23	TP53:p.G245S/C:c.733G>A/T	FALSE	-0.350717	FALSE	78284		conc neg
TSB00909	0.250303	31.6651	23	TP53:p.R248Q/L:c.743G>A/T	TRUE	8.68817	TRUE	77596	23.15	conc pos
TSB00909	0.250303	31.6651	23	TP53:p.R248W:c.742C>T	FALSE	0.138314	FALSE	78284		conc neg
TSB00909	0.250303	31.6651	23	TP53:p.R249S:c.747G>T	FALSE	0.347952	FALSE	78284		conc neg
TSB00909	0.250303	31.6651	16	PIK3CA:p.H1047L:c.3140A>T	FALSE	0.0415783	FALSE	65624		conc neg
TSB00909	0.250303	31.6651	16	PIK3CA:p.H1047R:c.3140A>G	FALSE	0.142289	FALSE	65624		conc neg
TSB00909	0.250303	31.6651	10	KRAS:p.G12A:c.35G>C	FALSE	2.11477	FALSE	137203		conc neg
TSB00909	0.250303	31.6651	10	KRAS:p.G12C/S:c.34G>T/A	TRUE	8.53399	TRUE	136760	17.55	conc pos
TSB00909	0.250303	31.6651	10	KRAS:p.G12D/V:c.35G>A/T	FALSE	-0.670504	FALSE	137203		conc neg
TSB00909	0.250303	31.6651	10	KRAS:p.G13D:c.38G>A	FALSE	-0.677847	FALSE	137203		conc neg
TSB00910	0.275128	19.998	16	PIK3CA:p.H1047L:c.3140A>T	FALSE	-0.0438876	FALSE	54439		conc neg
TSB00910	0.275128	19.998	16	PIK3CA:p.H1047R:c.3140A>G	FALSE	-0.671735	FALSE	54439		conc neg
TSB00910	0.275128	19.998	10	KRAS:p.G12A:c.35G>C	FALSE	-0.557338	FALSE	122633		conc neg
TSB00910	0.275128	19.998	10	KRAS:p.G12C/S:c.34G>T/A	TRUE	23.9378	TRUE	122430	41.88	conc pos
TSB00910	0.275128	19.998	10	KRAS:p.G12D/V:c.35G>A/T	FALSE	-1.48963	FALSE	122633		conc neg
TSB00910	0.275128	19.998	10	KRAS:p.G13D:c.38G>A	FALSE	-0.383577	FALSE	122633		conc neg
TSB00911	0.454049	9.35816	21	TP53:p.R175H:c.524G>A	FALSE	-0.344273	FALSE	268824		conc neg
TSB00911	0.454049	9.35816	21	TP53:p.C176F:c.527G>T	TRUE	20.8968	TRUE	262354	38.78	conc pos
TSB00911	0.454049	9.35816	21	TP53:p.H179R:c.536A>G	FALSE	-0.129144	FALSE	268824		conc neg
TSB00913	0.201209	19.4107	10	KRAS:p.G12A:c.35G>C	FALSE	-0.211862	FALSE	249245		conc neg
TSB00913	0.201209	19.4107	10	KRAS:p.G12C/S:c.34G>T/A	FALSE	0.0733211	FALSE	249245		conc neg
TSB00913	0.201209	19.4107	10	KRAS:p.G12D/V:c.35G>A/T	TRUE	17.2787	TRUE	247978	45.46	conc pos
TSB00913	0.201209	19.4107	10	KRAS:p.G13D:c.38G>A	FALSE	-0.225215	FALSE	249245		conc neg
TSB00915	0.267689	26.1155	10	KRAS:p.G12A:c.35G>C	FALSE	0.150619	FALSE	225823		conc neg
TSB00915	0.267689	26.1155	10	KRAS:p.G12C/S:c.34G>T/A	FALSE	0.77697	FALSE	225823		conc neg
TSB00915	0.267689	26.1155	10	KRAS:p.G12D/V:c.35G>A/T	TRUE	8.1664	TRUE	223138	20.53	conc pos
TSB00915	0.267689	26.1155	10	KRAS:p.G13D:c.38G>A	FALSE	-0.321427	FALSE	225823		conc neg
TSB00915	0.267689	26.1155	23	TP53:p.G245S/C:c.733G>A/T	FALSE	0.772315	FALSE	68451		conc neg
TSB00915	0.267689	26.1155	23	TP53:p.R248Q/L:c.743G>A/T	TRUE	11.6645	TRUE	67925	35.95	conc pos
TSB00915	0.267689	26.1155	23	TP53:p.R248W:c.742C>T	FALSE	0.364979	FALSE	68451		conc neg
TSB00915	0.267689	26.1155	23	TP53:p.R249S:c.747G>T	FALSE	0.725556	FALSE	68451		conc neg
TSB00918	0.232373	35.9621	24	TP53:p.R273C/S:c.817C>T/A	FALSE	-1.70483	NA	11264		exclude	mutation overlaps primer
TSB00918	0.232373	35.9621	24	TP53:p.R273H/L:c.818G>A/T	FALSE	-1.21588	NA	11264		exclude	mutation overlaps primer
TSB00918	0.232373	35.9621	24	TP53:p.R282W:c.844C>T	FALSE	-1.51888	FALSE	11264		conc neg
TSB00918	0.232373	35.9621	27	TP53:p.R306*:c.916C>T	TRUE	15.5442	TRUE	53642	36.12	conc pos
TSB00919	0.233034	28.6548	24	TP53:p.R273C/S:c.817C>T/A	FALSE	-1.58851	NA	23961		exclude	mutation overlaps primer
TSB00919	0.233034	28.6548	24	TP53:p.R273H/L:c.818G>A/T	FALSE	-0.152374	NA	23961		exclude	mutation overlaps primer
TSB00919	0.233034	28.6548	24	TP53:p.R282W:c.844C>T	FALSE	0.224723	FALSE	23961		conc neg
TSB00919	0.233034	28.6548	27	TP53:p.R306*:c.916C>T	TRUE	33.994	TRUE	84008	21.94	conc pos
TSB00919	0.233034	28.6548	13	NRAS:p.G12D:c.35G>A	FALSE	0.656184	FALSE	38714		conc neg
TSB00919	0.233034	28.6548	13	NRAS:p.G12S/C:c.34G>A/T	TRUE	8.47326	TRUE	38448	21.53	conc pos
TSB00919	0.233034	28.6548	13	NRAS:p.G12V:c.35G>T	FALSE	-0.850196	FALSE	38714		conc neg
TSB00919	0.233034	28.6548	4	EGFR:p.E746_A750del:c.2235_2249del15	FALSE	1.81778	NA	123509		exclude	Not detectable by pipeline
TSB00919	0.233034	28.6548	4	EGFR:p.L747_T751del:c.2240_2254del15	FALSE	-0.521168	NA	123509		exclude	Not detectable by pipeline
TSB00919	0.233034	28.6548	4	EGFR:p.E746_A750del:c.2236_2250del15	FALSE	-0.233879	NA	123509		exclude	Not detectable by pipeline
TSB00919	0.233034	28.6548	4	EGFR:p.E746_T751>A:c.2237_2251del15	FALSE	0.752144	NA	123509		exclude	Not detectable by pipeline
TSB00919	0.233034	28.6548	4	EGFR:p.L747_E749P/del:c.2239_2248>C/G	FALSE	0.45906	NA	123509		exclude	Not detectable by pipeline
TSB00919	0.233034	28.6548	4	EGFR:p.L747_P753>S:c.2240_2257del18	FALSE	-1.26242	NA	123509		exclude	Not detectable by pipeline
TSB00920	0.199889	40.7288	16	PIK3CA:p.H1047L:c.3140A>T	FALSE	-1.50058	FALSE	50156		conc neg
TSB00920	0.199889	40.7288	16	PIK3CA:p.H1047R:c.3140A>G	FALSE	-1.62244	FALSE	50156		conc neg
TSB00920	0.199889	40.7288	16	KRAS:p.G12A:c.35G>C	FALSE	1.49883	FALSE	50156		conc neg
TSB00920	0.199889	40.7288	16	KRAS:p.G12C/S:c.34G>T/A	TRUE	40.0144	TRUE	113297	50.64	conc pos
TSB00920	0.199889	40.7288	16	KRAS:p.G12D/V:c.35G>A/T	FALSE	-0.00425	FALSE	50156		conc neg
TSB00920	0.199889	40.7288	16	KRAS:p.G13D:c.38G>A	FALSE	-1.91385	FALSE	50156		conc neg
TSB00922	0.269149	34.0772	20	PTEN:p.R159S:c.477G>T	TRUE	6.45563	FALSE	198646		disc pos
TSB00924	0.211162	38.7135	10	KRAS:p.G12A:c.35G>C	FALSE	-0.47031	FALSE	215203		conc neg
TSB00924	0.211162	38.7135	10	KRAS:p.G12C/S:c.34G>T/A	FALSE	-0.924544	FALSE	215203		conc neg
TSB00924	0.211162	38.7135	10	KRAS:p.G12D/V:c.35G>A/T	TRUE	10.7606	TRUE	214260	34.88	conc pos
TSB00924	0.211162	38.7135	10	KRAS:p.G13D:c.38G>A	FALSE	-0.986806	FALSE	215203		conc neg
TSB00938	0.248573	33.3235	2	BRAF:p.V600E:c.1799T>A	TRUE	55.6855	TRUE	40023	42.09	conc pos
TSB00938	0.248573	33.3235	2	BRAF:p.V600K:c.1798_1799GT>AA	FALSE	-0.150485	FALSE	40363		conc neg
TSB00938	0.248573	33.3235	21	TP53:p.R175H:c.524G>A	FALSE	-0.904111	FALSE	110897		conc neg
TSB00938	0.248573	33.3235	21	TP53:p.C176F:c.527G>T	FALSE	-0.675283	FALSE	110897		conc neg
TSB00938	0.248573	33.3235	21	TP53:p.H179R:c.536A>G	FALSE	-1.02627	FALSE	110897		conc neg
TSB00946	0.290228	22.2056	15	PIK3CA:p.E542K:c.1624G>A	TRUE	22.0029	NA	742		exclude	PCR failure
TSB00946	0.290228	22.2056	15	PIK3CA:p.E545K:c.1633G>A	FALSE	2.83402	NA	742		exclude	PCR failure
TSB00946	0.290228	22.2056	15	PIK3CA:p.Q546K:c.1636C>A	FALSE	0.805183	NA	742		exclude	PCR failure
TSB00958	0.217873	42.3883	10	KRAS:p.G12A:c.35G>C	FALSE	0.662202	FALSE	203644		conc neg
TSB00958	0.217873	42.3883	10	KRAS:p.G12C/S:c.34G>T/A	FALSE	0.650951	FALSE	203644		conc neg
TSB00958	0.217873	42.3883	10	KRAS:p.G12D/V:c.35G>A/T	TRUE	19.6591	TRUE	202833	39.99	conc pos
TSB00958	0.217873	42.3883	10	KRAS:p.G13D:c.38G>A	FALSE	2.25584	FALSE	203644		conc neg
TSB00958	0.217873	42.3883	24	TP53:p.R273C/S:c.817C>T/A	FALSE	0.736395	NA	101118		exclude	mutation overlaps primer
TSB00958	0.217873	42.3883	24	TP53:p.R273H/L:c.818G>A/T	TRUE	42.0529	NA	101118		exclude	mutation overlaps primer
TSB00958	0.217873	42.3883	24	TP53:p.R282W:c.844C>T	FALSE	2.05751	FALSE	101118		conc neg
TSB00959	0.213982	43.1203	23	TP53:p.G245S/C:c.733G>A/T	FALSE	1.53027	FALSE	81579		conc neg
TSB00959	0.213982	43.1203	23	TP53:p.R248Q/L:c.743G>A/T	TRUE	17.8752	TRUE	81015	45.74	conc pos
TSB00959	0.213982	43.1203	23	TP53:p.R248W:c.742C>T	FALSE	0.522731	FALSE	81579		conc neg
TSB00959	0.213982	43.1203	23	TP53:p.R249S:c.747G>T	FALSE	1.30574	FALSE	81579		conc neg
TSB00960	0.213495	40.0281	16	PIK3CA:p.H1047L:c.3140A>T	FALSE	-0.0679039	FALSE	49639		conc neg
TSB00960	0.213495	40.0281	16	PIK3CA:p.H1047R:c.3140A>G	FALSE	-0.521079	FALSE	49639		conc neg
TSB00960	0.213495	40.0281	10	KRAS:p.G12A:c.35G>C	FALSE	0.92423	FALSE	114247		conc neg
TSB00960	0.213495	40.0281	10	KRAS:p.G12C/S:c.34G>T/A	TRUE	32.7421	TRUE	114134	52.87	conc pos
TSB00960	0.213495	40.0281	10	KRAS:p.G12D/V:c.35G>A/T	FALSE	3.17083	FALSE	114247		conc neg
TSB00960	0.213495	40.0281	10	KRAS:p.G13D:c.38G>A	FALSE	2.10121	FALSE	114247		conc neg
TSB00961	0.206141	45.694	10	KRAS:p.G12A:c.35G>C	FALSE	-0.157445	FALSE	199768		conc neg
TSB00961	0.206141	45.694	10	KRAS:p.G12C/S:c.34G>T/A	FALSE	0.596564	FALSE	199768		conc neg
TSB00961	0.206141	45.694	10	KRAS:p.G12D/V:c.35G>A/T	FALSE	2.49351	FALSE	199768		conc neg
TSB00961	0.206141	45.694	10	KRAS:p.G13D:c.38G>A	TRUE	43.914	TRUE	198910	34.82	conc pos
TSB00963	0.220491	47.1117	10	KRAS:p.G12A:c.35G>C	FALSE	0.762988	FALSE	204111		conc neg
TSB00963	0.220491	47.1117	10	KRAS:p.G12C/S:c.34G>T/A	FALSE	-0.0934802	FALSE	204111		conc neg
TSB00963	0.220491	47.1117	10	KRAS:p.G12D/V:c.35G>A/T	TRUE	33.2722	TRUE	203025	51.91	conc pos
TSB00963	0.220491	47.1117	10	KRAS:p.G13D:c.38G>A	FALSE	-0.60042	FALSE	204111		conc neg
TSB00963	0.220491	47.1117	15	PIK3CA:p.E542K:c.1624G>A	TRUE	31.1958	TRUE	128547	26.95	conc pos
TSB00963	0.220491	47.1117	15	PIK3CA:p.E545K:c.1633G>A	FALSE	-0.217368	FALSE	128560		conc neg
TSB00963	0.220491	47.1117	15	PIK3CA:p.Q546K:c.1636C>A	FALSE	-1.05674	FALSE	128560		conc neg
TSB00964	0.2393	38.8102	10	KRAS:p.G12A:c.35G>C	FALSE	0.556141	FALSE	200404		conc neg
TSB00964	0.2393	38.8102	10	KRAS:p.G12C/S:c.34G>T/A	FALSE	0.783859	FALSE	200404		conc neg
TSB00964	0.2393	38.8102	10	KRAS:p.G12D/V:c.35G>A/T	TRUE	12.0577	TRUE	199666	40.11	conc pos
TSB00964	0.2393	38.8102	10	KRAS:p.G13D:c.38G>A	FALSE	1.42899	FALSE	200404		conc neg
TSB00979	0.313269	23.1208	25	TP53:p.V157F:c.469G>T	FALSE	-0.343464	FALSE	134805		conc neg
TSB00979	0.313269	23.1208	25	TP53:p.Y163C:c.488A>G	TRUE	22.5043	TRUE	135030	69.06	conc pos
TSB00981	0.223656	31.7546	10	KRAS:p.G12A:c.35G>C	FALSE	-0.49994	FALSE	216650		conc neg
TSB00981	0.223656	31.7546	10	KRAS:p.G12C/S:c.34G>T/A	FALSE	0.171715	FALSE	216650		conc neg
TSB00981	0.223656	31.7546	10	KRAS:p.G12D/V:c.35G>A/T	TRUE	8.38847	TRUE	214861	37.91	conc pos
TSB00981	0.223656	31.7546	10	KRAS:p.G13D:c.38G>A	FALSE	1.80828	FALSE	216650		conc neg
TSB00981	0.223656	31.7546	22	TP53:p.R196*:c.586C>T	TRUE	21.9326	TRUE	151178	50.4	conc pos
TSB00982	0.246396	30.1211	23	TP53:p.G245S/C:c.733G>A/T	FALSE	-0.107349	FALSE	77134		conc neg
TSB00982	0.246396	30.1211	23	TP53:p.R248Q/L:c.743G>A/T	TRUE	11.4906	TRUE	76582	38.59	conc pos
TSB00982	0.246396	30.1211	23	TP53:p.R248W:c.742C>T	FALSE	0.0572136	FALSE	77134		conc neg
TSB00982	0.246396	30.1211	23	TP53:p.R249S:c.747G>T	FALSE	0.319607	FALSE	77134		conc neg
TSB00983	0.286275	25.2636	24	TP53:p.R273C/S:c.817C>T/A	FALSE	0.520039	NA	22614		exclude	mutation overlaps primer
TSB00983	0.286275	25.2636	24	TP53:p.R273H/L:c.818G>A/T	FALSE	-0.032527	NA	22614		exclude	mutation overlaps primer
TSB00983	0.286275	25.2636	24	TP53:p.R282W:c.844C>T	TRUE	10.1005	TRUE	49145	82.85	conc pos
TSB00983	0.286275	25.2636	27	TP53:p.R306*:c.916C>T	FALSE	-1.04158	FALSE	49780		conc neg
TSB00986	0.224308	37.716	13	NRAS:p.G12D:c.35G>A	TRUE	43.6237	TRUE	25511	37.18	conc pos
TSB00986	0.224308	37.716	13	NRAS:p.G12S/C:c.34G>A/T	FALSE	-0.816672	FALSE	26204		conc neg
TSB00986	0.224308	37.716	13	NRAS:p.G12V:c.35G>T	FALSE	0.124354	FALSE	26204		conc neg
TSB00986	0.224308	37.716	4	EGFR:p.E746_A750del:c.2235_2249del15	FALSE	-0.207496	NA	59526		exclude	Not detectable by pipeline
TSB00986	0.224308	37.716	4	EGFR:p.L747_T751del:c.2240_2254del15	FALSE	-0.471567	NA	59526		exclude	Not detectable by pipeline
TSB00986	0.224308	37.716	4	EGFR:p.E746_A750del:c.2236_2250del15	FALSE	-1.13786	NA	59526		exclude	Not detectable by pipeline
TSB00986	0.224308	37.716	4	EGFR:p.E746_T751>A:c.2237_2251del15	FALSE	0.346153	NA	59526		exclude	Not detectable by pipeline
TSB00986	0.224308	37.716	4	EGFR:p.L747_E749P/del:c.2239_2248>C/G	FALSE	-0.336004	NA	59526		exclude	Not detectable by pipeline
TSB00986	0.224308	37.716	4	EGFR:p.L747_P753>S:c.2240_2257del18	FALSE	-1.12889	NA	59526		exclude	Not detectable by pipeline
TSB00987	0.214482	26.9537	24	TP53:p.R273C/S:c.817C>T/A	FALSE	-1.97796	NA	20402		exclude	mutation overlaps primer
TSB00987	0.214482	26.9537	24	TP53:p.R273H/L:c.818G>A/T	FALSE	-1.55583	NA	20402		exclude	mutation overlaps primer
TSB00987	0.214482	26.9537	24	TP53:p.R282W:c.844C>T	TRUE	5.08226	TRUE	45832	57.32	conc pos
TSB00987	0.214482	26.9537	27	TP53:p.R306*:c.916C>T	FALSE	-2.15985	FALSE	51314		conc neg
TSB00989	0.215897	27.5057	24	TP53:p.R273C/S:c.817C>T/A	TRUE	8.7047	NA	108419		exclude	mutation overlaps primer
TSB00989	0.215897	27.5057	24	TP53:p.R273H/L:c.818G>A/T	FALSE	-1.32939	NA	108419		exclude	mutation overlaps primer
TSB00989	0.215897	27.5057	24	TP53:p.R282W:c.844C>T	FALSE	-0.798166	FALSE	108419		conc neg
TSB00991	0.25128	33.4685	13	NRAS:p.G12D:c.35G>A	FALSE	0.879823	FALSE	32242		conc neg
TSB00991	0.25128	33.4685	13	NRAS:p.G12S/C:c.34G>A/T	TRUE	6.28717	TRUE	31502	16.61	conc pos
TSB00991	0.25128	33.4685	13	NRAS:p.G12V:c.35G>T	FALSE	-0.320233	FALSE	32242		conc neg
TSB00991	0.25128	33.4685	4	EGFR:p.E746_A750del:c.2235_2249del15	FALSE	-0.46093	NA	75984		exclude	Not detectable by pipeline
TSB00991	0.25128	33.4685	4	EGFR:p.L747_T751del:c.2240_2254del15	FALSE	0.933692	NA	75984		exclude	Not detectable by pipeline
TSB00991	0.25128	33.4685	4	EGFR:p.E746_A750del:c.2236_2250del15	FALSE	-1.02625	NA	75984		exclude	Not detectable by pipeline
TSB00991	0.25128	33.4685	4	EGFR:p.E746_T751>A:c.2237_2251del15	FALSE	-0.671811	NA	75984		exclude	Not detectable by pipeline
TSB00991	0.25128	33.4685	4	EGFR:p.L747_E749P/del:c.2239_2248>C/G	FALSE	-0.332677	NA	75984		exclude	Not detectable by pipeline
TSB00991	0.25128	33.4685	4	EGFR:p.L747_P753>S:c.2240_2257del18	FALSE	-0.0832991	NA	75984		exclude	Not detectable by pipeline
TSB00993	0.247222	28.4463	2	BRAF:p.V600E:c.1799T>A	TRUE	14.7345	TRUE	41706	20.72	conc pos
TSB00993	0.247222	28.4463	2	BRAF:p.V600K:c.1798_1799GT>AA	FALSE	0.838811	FALSE	42109		conc neg
TSB00993	0.247222	28.4463	21	TP53:p.R175H:c.524G>A	FALSE	-1.36641	FALSE	107683		conc neg
TSB00993	0.247222	28.4463	21	TP53:p.C176F:c.527G>T	FALSE	0.762593	FALSE	107683		conc neg
TSB00993	0.247222	28.4463	21	TP53:p.H179R:c.536A>G	FALSE	-1.43098	FALSE	107683		conc neg
TSB00997	0.249218	33.9375	10	KRAS:p.G12A:c.35G>C	FALSE	0.366219	FALSE	236584		conc neg
TSB00997	0.249218	33.9375	10	KRAS:p.G12C/S:c.34G>T/A	FALSE	1.18738	FALSE	236584		conc neg
TSB00997	0.249218	33.9375	10	KRAS:p.G12D/V:c.35G>A/T	FALSE	3.9514	FALSE	236584		conc neg
TSB00997	0.249218	33.9375	10	KRAS:p.G13D:c.38G>A	TRUE	21.5244	TRUE	235665	38.75	conc pos
TSB00999	0.219801	45.0775	16	PIK3CA:p.H1047L:c.3140A>T	FALSE	-1.68986	FALSE	47098		conc neg
TSB00999	0.219801	45.0775	16	PIK3CA:p.H1047R:c.3140A>G	FALSE	-2.7703	FALSE	47098		conc neg
TSB00999	0.219801	45.0775	10	KRAS:p.G12A:c.35G>C	FALSE	-0.0974791	FALSE	105636		conc neg
TSB00999	0.219801	45.0775	10	KRAS:p.G12C/S:c.34G>T/A	TRUE	27.0835	TRUE	105465	30.75	conc pos
TSB00999	0.219801	45.0775	10	KRAS:p.G12D/V:c.35G>A/T	FALSE	2.74906	FALSE	105636		conc neg
TSB00999	0.219801	45.0775	10	KRAS:p.G13D:c.38G>A	FALSE	-0.275163	FALSE	105636		conc neg
TSB01000	0.263126	33.0606	10	KRAS:p.G12A:c.35G>C	FALSE	1.89937	FALSE	210477		conc neg
TSB01000	0.263126	33.0606	10	KRAS:p.G12C/S:c.34G>T/A	FALSE	0.197451	FALSE	210477		conc neg
TSB01000	0.263126	33.0606	10	KRAS:p.G12D/V:c.35G>A/T	FALSE	2.82367	FALSE	210477		conc neg
TSB01000	0.263126	33.0606	10	KRAS:p.G13D:c.38G>A	TRUE	59.8216	TRUE	209889	54.73	conc pos
TSB01020	0.202084	26.9456	21	TP53:p.R175H:c.524G>A	FALSE	-0.508236	FALSE	158655		conc neg
TSB01020	0.202084	26.9456	21	TP53:p.C176F:c.527G>T	FALSE	-0.704222	FALSE	158655		conc neg
TSB01020	0.202084	26.9456	21	TP53:p.H179R:c.536A>G	TRUE	36.9306	TRUE	156458	16.75	conc pos
TSB01023	0.221574	30.891	15	PIK3CA:p.E542K:c.1624G>A	TRUE	46.3207	TRUE	118457	48.94	conc pos
TSB01023	0.221574	30.891	15	PIK3CA:p.E545K:c.1633G>A	FALSE	0.198952	FALSE	118393		conc neg
TSB01023	0.221574	30.891	15	PIK3CA:p.Q546K:c.1636C>A	FALSE	-1.02888	FALSE	118393		conc neg
TSB01024	0.238347	28.6212	15	PIK3CA:p.E542K:c.1624G>A	FALSE	-0.897432	FALSE	6897		conc neg
TSB01024	0.238347	28.6212	15	PIK3CA:p.E545K:c.1633G>A	TRUE	15.3464	TRUE	6897	21.62	conc pos
TSB01024	0.238347	28.6212	15	PIK3CA:p.Q546K:c.1636C>A	FALSE	0.596643	FALSE	6897		conc neg
TSB01025	0.268147	25.2863	24	TP53:p.R273C/S:c.817C>T/A	FALSE	-1.75411	NA	14292		exclude	mutation overlaps primer
TSB01025	0.268147	25.2863	24	TP53:p.R273H/L:c.818G>A/T	FALSE	-1.18593	NA	14292		exclude	mutation overlaps primer
TSB01025	0.268147	25.2863	24	TP53:p.R282W:c.844C>T	TRUE	5.19985	TRUE	31983	38.49	conc pos
TSB01025	0.268147	25.2863	27	TP53:p.R306*:c.916C>T	FALSE	0.550395	FALSE	31102		conc neg
TSB01028	0.248861	18.7842	1	BRAF:p.G469A:c.1406G>C	TRUE	26.8312	TRUE	190310	16.8	conc pos
TSB01028	0.248861	18.7842	1	BRAF:p.G469E:c.1406G>A	FALSE	-0.0503231	FALSE	190931		conc neg
TSB01029	0.31009	19.7615	6	EGFR:p.L861Q:c.2582T>A	TRUE	30.8224	TRUE	68372	24.66	conc pos
TSB01029	0.31009	19.7615	6	EGFR:p.L858R:c.2573T>G	FALSE	-0.0107341	FALSE	68402		conc neg
TSB01029	0.31009	19.7615	10	KRAS:p.G12A:c.35G>C	FALSE	0.0340427	FALSE	41913		conc neg
TSB01029	0.31009	19.7615	10	KRAS:p.G12C/S:c.34G>T/A	FALSE	-0.0954954	FALSE	41913		conc neg
TSB01029	0.31009	19.7615	10	KRAS:p.G12D/V:c.35G>A/T	FALSE	2.00182	FALSE	41913		conc neg
TSB01029	0.31009	19.7615	10	KRAS:p.G13D:c.38G>A	FALSE	0.434891	FALSE	41913		conc neg
TSB01040	0.225115	30.4411	10	KRAS:p.G12A:c.35G>C	FALSE	-1.52023	FALSE	99512		conc neg
TSB01040	0.225115	30.4411	10	KRAS:p.G12C/S:c.34G>T/A	TRUE	14.7551	TRUE	99196	26.11	conc pos
TSB01040	0.225115	30.4411	10	KRAS:p.G12D/V:c.35G>A/T	FALSE	-0.222249	FALSE	99512		conc neg
TSB01040	0.225115	30.4411	10	KRAS:p.G13D:c.38G>A	FALSE	-1.07793	FALSE	99512		conc neg
TSB01040	0.225115	30.4411	16	PIK3CA:p.H1047L:c.3140A>T	FALSE	-0.326297	FALSE	34767		conc neg
TSB01040	0.225115	30.4411	16	PIK3CA:p.H1047R:c.3140A>G	FALSE	-1.42919	FALSE	34767		conc neg
TSB01042	0.305439	18.426	10	KRAS:p.G12A:c.35G>C	FALSE	-0.911097	FALSE	113546		conc neg
TSB01042	0.305439	18.426	10	KRAS:p.G12C/S:c.34G>T/A	TRUE	19.6986	TRUE	113148	32.98	conc pos
TSB01042	0.305439	18.426	10	KRAS:p.G12D/V:c.35G>A/T	FALSE	1.04909	FALSE	113546		conc neg
TSB01042	0.305439	18.426	10	KRAS:p.G13D:c.38G>A	FALSE	0.0612643	FALSE	113546		conc neg
TSB01042	0.305439	18.426	16	PIK3CA:p.H1047L:c.3140A>T	FALSE	-0.0637563	FALSE	37431		conc neg
TSB01042	0.305439	18.426	16	PIK3CA:p.H1047R:c.3140A>G	FALSE	-0.589808	FALSE	37431		conc neg
TSB01049	0.203637	33.8405	24	TP53:p.R273C/S:c.817C>T/A	TRUE	17.9175	NA	116997		exclude	mutation overlaps primer
TSB01049	0.203637	33.8405	24	TP53:p.R273H/L:c.818G>A/T	FALSE	-0.843852	NA	116997		exclude	mutation overlaps primer
TSB01049	0.203637	33.8405	24	TP53:p.R282W:c.844C>T	FALSE	-0.402216	FALSE	116997		conc neg
TSB01050	0.253165	25.253	13	NRAS:p.G12D:c.35G>A	FALSE	1.1853	FALSE	21382		conc neg
TSB01050	0.253165	25.253	13	NRAS:p.G12S/C:c.34G>A/T	FALSE	1.68857	FALSE	21382		conc neg
TSB01050	0.253165	25.253	13	NRAS:p.G12V:c.35G>T	FALSE	0.0257211	FALSE	21382		conc neg
TSB01050	0.253165	25.253	4	EGFR:p.E746_A750del:c.2235_2249del15	FALSE	5.99385	NA	105630		exclude	Not detectable by pipeline
TSB01050	0.253165	25.253	4	EGFR:p.L747_T751del:c.2240_2254del15	FALSE	0.0718225	NA	105630		exclude	Not detectable by pipeline
TSB01050	0.253165	25.253	4	EGFR:p.E746_A750del:c.2236_2250del15	FALSE	-0.468545	NA	105630		exclude	Not detectable by pipeline
TSB01050	0.253165	25.253	4	EGFR:p.E746_T751>A:c.2237_2251del15	FALSE	0.204463	NA	105630		exclude	Not detectable by pipeline
TSB01050	0.253165	25.253	4	EGFR:p.L747_E749P/del:c.2239_2248>C/G	FALSE	0.750126	NA	105630		exclude	Not detectable by pipeline
TSB01050	0.253165	25.253	4	EGFR:p.L747_P753>S:c.2240_2257del18	FALSE	0.790527	NA	105630		exclude	Not detectable by pipeline
TSB01052	0.198751	41.0099	10	KRAS:p.G12A:c.35G>C	FALSE	-1.002	FALSE	89045		conc neg
TSB01052	0.198751	41.0099	10	KRAS:p.G12C/S:c.34G>T/A	TRUE	6.86466	TRUE	88677	13.8	conc pos
TSB01052	0.198751	41.0099	10	KRAS:p.G12D/V:c.35G>A/T	FALSE	-0.709631	FALSE	89045		conc neg
TSB01052	0.198751	41.0099	10	KRAS:p.G13D:c.38G>A	FALSE	-1.53123	FALSE	89045		conc neg
TSB01052	0.198751	41.0099	16	PIK3CA:p.H1047L:c.3140A>T	FALSE	0.631918	FALSE	35652		conc neg
TSB01052	0.198751	41.0099	16	PIK3CA:p.H1047R:c.3140A>G	FALSE	0.160369	FALSE	35652		conc neg
TSB01054	0.263207	20.9877	24	TP53:p.R273C/S:c.817C>T/A	FALSE	-1.29167	NA	12475		exclude	mutation overlaps primer
TSB01054	0.263207	20.9877	24	TP53:p.R273H/L:c.818G>A/T	FALSE	-1.67152	NA	12475		exclude	mutation overlaps primer
TSB01054	0.263207	20.9877	24	TP53:p.R282W:c.844C>T	TRUE	6.89526	TRUE	33421	76.04	conc pos
TSB01054	0.263207	20.9877	27	TP53:p.R306*:c.916C>T	FALSE	-1.50287	FALSE	34280		conc neg
TSB01061	0.205203	29.8916	23	TP53:p.G245S/C:c.733G>A/T	TRUE	31.6783	TRUE	72760	50.99	conc pos
TSB01061	0.205203	29.8916	23	TP53:p.R248Q/L:c.743G>A/T	FALSE	-0.356759	FALSE	72855		conc neg
TSB01061	0.205203	29.8916	23	TP53:p.R248W:c.742C>T	FALSE	-0.0116556	FALSE	72855		conc neg
TSB01061	0.205203	29.8916	23	TP53:p.R249S:c.747G>T	FALSE	0.138033	FALSE	72855		conc neg
TSB01067	0.217493	32.9366	15	PIK3CA:p.E542K:c.1624G>A	FALSE	1.02159	FALSE	18020		conc neg
TSB01067	0.217493	32.9366	15	PIK3CA:p.E545K:c.1633G>A	TRUE	8.58271	TRUE	18033	14.33	conc pos
TSB01067	0.217493	32.9366	15	PIK3CA:p.Q546K:c.1636C>A	FALSE	-1.0934	FALSE	18020		conc neg
TSB01073	0.299241	18.9066	24	TP53:p.R273C/S:c.817C>T/A	TRUE	7.45863	NA	77894		exclude	mutation overlaps primer
TSB01073	0.299241	18.9066	24	TP53:p.R273H/L:c.818G>A/T	FALSE	-0.477553	NA	77894		exclude	mutation overlaps primer
TSB01073	0.299241	18.9066	24	TP53:p.R282W:c.844C>T	FALSE	1.39387	FALSE	77894		conc neg
TSB01076	0.22641	39.7405	15	PIK3CA:p.E542K:c.1624G>A	FALSE	-0.704303	FALSE	117518		conc neg
TSB01076	0.22641	39.7405	15	PIK3CA:p.E545K:c.1633G>A	FALSE	5.72445	TRUE	117539	19.94	disc neg
TSB01076	0.22641	39.7405	15	PIK3CA:p.Q546K:c.1636C>A	FALSE	-1.26523	FALSE	117518		conc neg
TSB01078	0.212155	33.845	6	EGFR:p.L861Q:c.2582T>A	FALSE	5.06272	FALSE	27537		conc neg
TSB01078	0.212155	33.845	6	EGFR:p.L858R:c.2573T>G	FALSE	-1.20583	FALSE	27537		conc neg
TSB01078	0.212155	33.845	10	KRAS:p.G12A:c.35G>C	FALSE	-0.834606	FALSE	57328		conc neg
TSB01078	0.212155	33.845	10	KRAS:p.G12C/S:c.34G>T/A	FALSE	-0.351754	FALSE	57328		conc neg
TSB01078	0.212155	33.845	10	KRAS:p.G12D/V:c.35G>A/T	FALSE	-1.07738	FALSE	57328		conc neg
TSB01078	0.212155	33.845	10	KRAS:p.G13D:c.38G>A	FALSE	-1.13608	FALSE	57328		conc neg
TSB01078	0.212155	33.845	13	NRAS:p.G12D:c.35G>A	FALSE	-0.412855	FALSE	18924		conc neg
TSB01078	0.212155	33.845	13	NRAS:p.G12S/C:c.34G>A/T	FALSE	-0.951642	FALSE	18924		conc neg
TSB01078	0.212155	33.845	13	NRAS:p.G12V:c.35G>T	FALSE	-1.3208	FALSE	18924		conc neg
TSB01078	0.212155	33.845	4	EGFR:p.E746_A750del:c.2235_2249del15	FALSE	-0.820483	NA	36025		exclude	Not detectable by pipeline
TSB01078	0.212155	33.845	4	EGFR:p.L747_T751del:c.2240_2254del15	FALSE	0.518892	NA	36025		exclude	Not detectable by pipeline
TSB01078	0.212155	33.845	4	EGFR:p.E746_A750del:c.2236_2250del15	FALSE	-0.334482	NA	36025		exclude	Not detectable by pipeline
TSB01078	0.212155	33.845	4	EGFR:p.E746_T751>A:c.2237_2251del15	FALSE	0.399818	NA	36025		exclude	Not detectable by pipeline
TSB01078	0.212155	33.845	4	EGFR:p.L747_E749P/del:c.2239_2248>C/G	FALSE	0.0608469	NA	36025		exclude	Not detectable by pipeline
TSB01078	0.212155	33.845	4	EGFR:p.L747_P753>S:c.2240_2257del18	TRUE	21.706	NA	36025		exclude	Not detectable by pipeline
TSB01084	0.286818	39.4972	3	EGFR:p.D770_N771insSVD:c.2311_2312ins9	TRUE	43.1372	NA	147206		exclude	Not detectable by pipeline
TSB01084	0.286818	39.4972	3	EGFR:p.H773_V774insNPH:c.2319_2320ins9	FALSE	-1.15152	NA	147206		exclude	Not detectable by pipeline
TSB01084	0.286818	39.4972	3	EGFR:p.V769_D770insASV:c.2307_2308ins9	FALSE	-0.497522	NA	147206		exclude	Not detectable by pipeline
TSB01084	0.286818	39.4972	3	EGFR:p.T790M:c.2369C>T	FALSE	-1.44047	FALSE	147206		conc neg
TSB01085	0.240051	27.5822	23	TP53:p.G245S/C:c.733G>A/T	FALSE	-0.117947	FALSE	112602		conc neg
TSB01085	0.240051	27.5822	23	TP53:p.R248Q/L:c.743G>A/T	FALSE	-0.0698586	FALSE	112602		conc neg
TSB01085	0.240051	27.5822	23	TP53:p.R248W:c.742C>T	FALSE	-0.375321	FALSE	112602		conc neg
TSB01085	0.240051	27.5822	23	TP53:p.R249S:c.747G>T	TRUE	22.0985	TRUE	110884	20.59	conc pos
TSB01086	0.304347	16.8365	10	KRAS:p.G12A:c.35G>C	FALSE	-0.402074	FALSE	98475		conc neg
TSB01086	0.304347	16.8365	10	KRAS:p.G12C/S:c.34G>T/A	TRUE	44.3001	TRUE	98466	54.66	conc pos
TSB01086	0.304347	16.8365	10	KRAS:p.G12D/V:c.35G>A/T	FALSE	-0.732484	FALSE	98475		conc neg
TSB01086	0.304347	16.8365	10	KRAS:p.G13D:c.38G>A	FALSE	1.5128	FALSE	98475		conc neg
TSB01086	0.304347	16.8365	16	PIK3CA:p.H1047L:c.3140A>T	FALSE	0.704065	FALSE	28596		conc neg
TSB01086	0.304347	16.8365	16	PIK3CA:p.H1047R:c.3140A>G	FALSE	0.119251	FALSE	28596		conc neg
TSB01088	0.391972	15.2858	5	EGFR:p.G719C:c.2155G>T	FALSE	5.74775	FALSE	137172		conc neg
TSB01088	0.391972	15.2858	5	EGFR:p.G719A:c.2156G>C	FALSE	0.297695	FALSE	137172		conc neg
TSB01088	0.391972	15.2858	5	EGFR:p.G719S:c.2155G>A	FALSE	6.50543	FALSE	137172		conc neg
TSB01097	0.342761	14.0193	15	PIK3CA:p.E542K:c.1624G>A	TRUE	20.7052	TRUE	415	33.33	conc pos
TSB01097	0.342761	14.0193	15	PIK3CA:p.E545K:c.1633G>A	FALSE	-0.373471	FALSE	415		conc neg
TSB01097	0.342761	14.0193	15	PIK3CA:p.Q546K:c.1636C>A	FALSE	-0.34633	FALSE	415		conc neg
TSB01098	0.214279	31.5556	23	TP53:p.G245S/C:c.733G>A/T	FALSE	-0.0847863	FALSE	91025		conc neg
TSB01098	0.214279	31.5556	23	TP53:p.R248Q/L:c.743G>A/T	FALSE	-1.51025	FALSE	91025		conc neg
TSB01098	0.214279	31.5556	23	TP53:p.R248W:c.742C>T	FALSE	-0.181494	FALSE	91025		conc neg
TSB01098	0.214279	31.5556	23	TP53:p.R249S:c.747G>T	TRUE	37.4801	TRUE	89706	35.87	conc pos
TSB01101	0.222139	23.6605	21	TP53:p.R175H:c.524G>A	FALSE	-0.671352	FALSE	147133		conc neg
TSB01101	0.222139	23.6605	21	TP53:p.C176F:c.527G>T	TRUE	113.095	TRUE	142971	40.63	conc pos
TSB01101	0.222139	23.6605	21	TP53:p.H179R:c.536A>G	FALSE	1.20995	FALSE	147133		conc neg
TSB01103	0.264799	22.8726	10	KRAS:p.G12A:c.35G>C	FALSE	-0.846453	FALSE	115471		conc neg
TSB01103	0.264799	22.8726	10	KRAS:p.G12C/S:c.34G>T/A	TRUE	12.1714	TRUE	115152	15.95	conc pos
TSB01103	0.264799	22.8726	10	KRAS:p.G12D/V:c.35G>A/T	FALSE	-0.556359	FALSE	115471		conc neg
TSB01103	0.264799	22.8726	10	KRAS:p.G13D:c.38G>A	FALSE	-0.633783	FALSE	115471		conc neg
TSB01103	0.264799	22.8726	16	PIK3CA:p.H1047L:c.3140A>T	FALSE	1.63517	FALSE	49697		conc neg
TSB01103	0.264799	22.8726	16	PIK3CA:p.H1047R:c.3140A>G	FALSE	-0.6269	FALSE	49697		conc neg
TSB01104	0.25327	26.419	24	TP53:p.R273C/S:c.817C>T/A	FALSE	-0.430724	NA	85467		exclude	mutation overlaps primer
TSB01104	0.25327	26.419	24	TP53:p.R273H/L:c.818G>A/T	TRUE	18.7487	NA	85467		exclude	mutation overlaps primer
TSB01104	0.25327	26.419	24	TP53:p.R282W:c.844C>T	FALSE	1.82844	FALSE	85467		conc neg
TSB01108	0.272169	19.4563	16	PIK3CA:p.H1047L:c.3140A>T	FALSE	-0.0618345	FALSE	52075		conc neg
TSB01108	0.272169	19.4563	16	PIK3CA:p.H1047R:c.3140A>G	TRUE	13.9117	TRUE	51564	29.59	conc pos
TSB01108	0.272169	19.4563	10	KRAS:p.G12A:c.35G>C	FALSE	0.338644	FALSE	108616		conc neg
TSB01108	0.272169	19.4563	10	KRAS:p.G12C/S:c.34G>T/A	FALSE	1.50873	FALSE	108616		conc neg
TSB01108	0.272169	19.4563	10	KRAS:p.G12D/V:c.35G>A/T	FALSE	3.10348	FALSE	108616		conc neg
TSB01108	0.272169	19.4563	10	KRAS:p.G13D:c.38G>A	FALSE	2.24389	FALSE	108616		conc neg
TSB01112	0.226392	34.1747	16	PIK3CA:p.H1047L:c.3140A>T	FALSE	0.506782	FALSE	51226		conc neg
TSB01112	0.226392	34.1747	16	PIK3CA:p.H1047R:c.3140A>G	FALSE	-0.392586	FALSE	51226		conc neg
TSB01112	0.226392	34.1747	10	KRAS:p.G12A:c.35G>C	FALSE	-0.0424856	FALSE	112955		conc neg
TSB01112	0.226392	34.1747	10	KRAS:p.G12C/S:c.34G>T/A	TRUE	21.2735	TRUE	112368	25.45	conc pos
TSB01112	0.226392	34.1747	10	KRAS:p.G12D/V:c.35G>A/T	FALSE	1.67364	FALSE	112955		conc neg
TSB01112	0.226392	34.1747	10	KRAS:p.G13D:c.38G>A	FALSE	0.213901	FALSE	112955		conc neg
TSB01113	0.264064	28.9202	2	BRAF:p.V600E:c.1799T>A	FALSE	0.200691	FALSE	31721		conc neg
TSB01113	0.264064	28.9202	2	BRAF:p.V600K:c.1798_1799GT>AA	FALSE	-0.0128932	FALSE	31721		conc neg
TSB01113	0.264064	28.9202	21	TP53:p.R175H:c.524G>A	TRUE	30.3546	TRUE	111105	60.17	conc pos
TSB01113	0.264064	28.9202	21	TP53:p.C176F:c.527G>T	FALSE	-0.347552	FALSE	112208		conc neg
TSB01113	0.264064	28.9202	21	TP53:p.H179R:c.536A>G	FALSE	-0.236501	FALSE	112208		conc neg
TSB01114	0.283337	21.6811	24	TP53:p.R273C/S:c.817C>T/A	FALSE	1.2211	NA	96432		exclude	mutation overlaps primer
TSB01114	0.283337	21.6811	24	TP53:p.R273H/L:c.818G>A/T	TRUE	13.5961	NA	96432		exclude	mutation overlaps primer
TSB01114	0.283337	21.6811	24	TP53:p.R282W:c.844C>T	FALSE	2.12153	FALSE	96432		conc neg
TSB01117	0.216227	36.7	23	TP53:p.G245S/C:c.733G>A/T	FALSE	0.809393	FALSE	65832		conc neg
TSB01117	0.216227	36.7	23	TP53:p.R248Q/L:c.743G>A/T	TRUE	48.4885	TRUE	65442	47.5	conc pos
TSB01117	0.216227	36.7	23	TP53:p.R248W:c.742C>T	FALSE	0.0407015	FALSE	65832		conc neg
TSB01117	0.216227	36.7	23	TP53:p.R249S:c.747G>T	FALSE	0.199687	FALSE	65832		conc neg
TSB01121	0.223842	43.1764	15	PIK3CA:p.E542K:c.1624G>A	FALSE	-0.832284	FALSE	141402		conc neg
TSB01121	0.223842	43.1764	15	PIK3CA:p.E545K:c.1633G>A	TRUE	11.1945	TRUE	141370	31.17	conc pos
TSB01121	0.223842	43.1764	15	PIK3CA:p.Q546K:c.1636C>A	FALSE	-1.48314	FALSE	141402		conc neg
TSB01123	0.209754	33.2332	26	TP53:p.Y220C:c.659A>G	FALSE	0.0236471	FALSE	52765		conc neg
TSB01123	0.209754	33.2332	26	TP53:p.R213*:c.637C>T	TRUE	39.5145	TRUE	52469	58.87	conc pos
TSB01123	0.209754	33.2332	14	NRAS:p.Q61K:c.181C>A	FALSE	-0.471785	FALSE	29508		conc neg
TSB01123	0.209754	33.2332	14	NRAS:p.Q61L:c.182A>T	FALSE	-1.65027	FALSE	29508		conc neg
TSB01123	0.209754	33.2332	14	NRAS:p.Q61R:c.182A>G	FALSE	4.00114	FALSE	29508		conc neg
TSB01125	0.208172	43.7138	2	BRAF:p.V600E:c.1799T>A	TRUE	29.5274	TRUE	33302	34.41	conc pos
TSB01125	0.208172	43.7138	2	BRAF:p.V600K:c.1798_1799GT>AA	FALSE	2.87022	FALSE	33695		conc neg
TSB01125	0.208172	43.7138	21	TP53:p.R175H:c.524G>A	FALSE	-1.09877	FALSE	42412		conc neg
TSB01125	0.208172	43.7138	21	TP53:p.C176F:c.527G>T	FALSE	-0.828474	FALSE	42412		conc neg
TSB01125	0.208172	43.7138	21	TP53:p.H179R:c.536A>G	FALSE	0.642726	FALSE	42412		conc neg
TSB01125	0.208172	43.7138	15	PIK3CA:p.E542K:c.1624G>A	TRUE	17.6432	TRUE	121021	35.54	conc pos
TSB01125	0.208172	43.7138	15	PIK3CA:p.E545K:c.1633G>A	FALSE	-0.221702	FALSE	121022		conc neg
TSB01125	0.208172	43.7138	15	PIK3CA:p.Q546K:c.1636C>A	FALSE	-0.392557	FALSE	121022		conc neg
TSB01126	0.226625	47.7336	10	KRAS:p.G12A:c.35G>C	FALSE	0.248168	FALSE	189063		conc neg
TSB01126	0.226625	47.7336	10	KRAS:p.G12C/S:c.34G>T/A	FALSE	1.13739	FALSE	189063		conc neg
TSB01126	0.226625	47.7336	10	KRAS:p.G12D/V:c.35G>A/T	TRUE	17.0778	TRUE	188026	40.48	conc pos
TSB01126	0.226625	47.7336	10	KRAS:p.G13D:c.38G>A	FALSE	1.92747	FALSE	189063		conc neg
TSB01126	0.226625	47.7336	24	TP53:p.R273C/S:c.817C>T/A	FALSE	-0.965999	NA	15986		exclude	mutation overlaps primer
TSB01126	0.226625	47.7336	24	TP53:p.R273H/L:c.818G>A/T	FALSE	-0.178894	NA	15986		exclude	mutation overlaps primer
TSB01126	0.226625	47.7336	24	TP53:p.R282W:c.844C>T	FALSE	4.40095	TRUE	42034	52.93	disc neg
TSB01126	0.226625	47.7336	27	TP53:p.R306*:c.916C>T	FALSE	-1.26359	FALSE	49086		conc neg
TSB01130	0.24677	16.082	24	TP53:p.R273C/S:c.817C>T/A	FALSE	-0.83615	NA	14362		exclude	mutation overlaps primer
TSB01130	0.24677	16.082	24	TP53:p.R273H/L:c.818G>A/T	FALSE	0.0144361	NA	14362		exclude	mutation overlaps primer
TSB01130	0.24677	16.082	24	TP53:p.R282W:c.844C>T	TRUE	8.2021	TRUE	35379	67.48	conc pos
TSB01130	0.24677	16.082	27	TP53:p.R306*:c.916C>T	FALSE	-0.401276	FALSE	39900		conc neg
TSB01132	0.351455	17.4773	23	TP53:p.G245S/C:c.733G>A/T	FALSE	2.15539	FALSE	73391		conc neg
TSB01132	0.351455	17.4773	23	TP53:p.R248Q/L:c.743G>A/T	TRUE	6.89504	TRUE	73100	67.53	conc pos
TSB01132	0.351455	17.4773	23	TP53:p.R248W:c.742C>T	FALSE	1.58718	FALSE	73391		conc neg
TSB01132	0.351455	17.4773	23	TP53:p.R249S:c.747G>T	FALSE	0.819474	FALSE	73391		conc neg
TSB01137	0.237163	38.2794	24	TP53:p.R273C/S:c.817C>T/A	FALSE	-1.60398	NA	21458		exclude	mutation overlaps primer
TSB01137	0.237163	38.2794	24	TP53:p.R273H/L:c.818G>A/T	FALSE	-0.242164	NA	21458		exclude	mutation overlaps primer
TSB01137	0.237163	38.2794	24	TP53:p.R282W:c.844C>T	FALSE	-0.0365598	FALSE	21458		conc neg
TSB01137	0.237163	38.2794	27	TP53:p.R306*:c.916C>T	TRUE	41.5887	TRUE	85490	39.67	conc pos
TSB01140	0.213403	32.9482	24	TP53:p.R273C/S:c.817C>T/A	FALSE	0.300168	NA	86833		exclude	mutation overlaps primer
TSB01140	0.213403	32.9482	24	TP53:p.R273H/L:c.818G>A/T	TRUE	61.3864	NA	86833		exclude	mutation overlaps primer
TSB01140	0.213403	32.9482	24	TP53:p.R282W:c.844C>T	FALSE	1.56734	FALSE	86833		conc neg
TSB01141	0.257045	43.7105	24	TP53:p.R273C/S:c.817C>T/A	FALSE	-1.12735	NA	11888		exclude	mutation overlaps primer
TSB01141	0.257045	43.7105	24	TP53:p.R273H/L:c.818G>A/T	FALSE	-0.234899	NA	11888		exclude	mutation overlaps primer
TSB01141	0.257045	43.7105	24	TP53:p.R282W:c.844C>T	FALSE	0.201249	FALSE	11888		conc neg
TSB01141	0.257045	43.7105	27	TP53:p.R306*:c.916C>T	TRUE	52.7844	TRUE	55254	39.12	conc pos
TSB01145	0.215283	46.5152	15	PIK3CA:p.E542K:c.1624G>A	FALSE	-0.0107924	FALSE	168120		conc neg
TSB01145	0.215283	46.5152	15	PIK3CA:p.E545K:c.1633G>A	TRUE	21.5154	TRUE	168090	11.08	conc pos
TSB01145	0.215283	46.5152	15	PIK3CA:p.Q546K:c.1636C>A	FALSE	0.268202	FALSE	168120		conc neg
TSB01145	0.215283	46.5152	24	TP53:p.R273C/S:c.817C>T/A	FALSE	-1.07951	NA	81797		exclude	mutation overlaps primer
TSB01145	0.215283	46.5152	24	TP53:p.R273H/L:c.818G>A/T	TRUE	59.0163	NA	81797		exclude	mutation overlaps primer
TSB01145	0.215283	46.5152	24	TP53:p.R282W:c.844C>T	FALSE	-0.709586	FALSE	81797		conc neg
TSB01150	0.213426	42.3991	2	BRAF:p.V600E:c.1799T>A	FALSE	0.876522	FALSE	27281		conc neg
TSB01150	0.213426	42.3991	2	BRAF:p.V600K:c.1798_1799GT>AA	FALSE	1.44057	FALSE	27281		conc neg
TSB01150	0.213426	42.3991	21	TP53:p.R175H:c.524G>A	TRUE	30.4389	TRUE	81513	45.19	conc pos
TSB01150	0.213426	42.3991	21	TP53:p.C176F:c.527G>T	FALSE	-0.204481	FALSE	81513		conc neg
TSB01150	0.213426	42.3991	21	TP53:p.H179R:c.536A>G	FALSE	0.89736	FALSE	81513		conc neg
TSB01156	0.202814	29.9604	13	NRAS:p.G12D:c.35G>A	FALSE	-0.650826	FALSE	23147		conc neg
TSB01156	0.202814	29.9604	13	NRAS:p.G12S/C:c.34G>A/T	FALSE	-1.31862	FALSE	23147		conc neg
TSB01156	0.202814	29.9604	13	NRAS:p.G12V:c.35G>T	FALSE	-1.04044	FALSE	23147		conc neg
TSB01156	0.202814	29.9604	4	EGFR:p.E746_A750del:c.2235_2249del15	FALSE	-0.0585533	NA	53355		exclude	Not detectable by pipeline
TSB01156	0.202814	29.9604	4	EGFR:p.L747_T751del:c.2240_2254del15	FALSE	2.78039	NA	53355		exclude	Not detectable by pipeline
TSB01156	0.202814	29.9604	4	EGFR:p.E746_A750del:c.2236_2250del15	FALSE	0.3394	NA	53355		exclude	Not detectable by pipeline
TSB01156	0.202814	29.9604	4	EGFR:p.E746_T751>A:c.2237_2251del15	FALSE	-0.0520988	NA	53355		exclude	Not detectable by pipeline
TSB01156	0.202814	29.9604	4	EGFR:p.L747_E749P/del:c.2239_2248>C/G	FALSE	-1.06666	NA	53355		exclude	Not detectable by pipeline
TSB01156	0.202814	29.9604	4	EGFR:p.L747_P753>S:c.2240_2257del18	FALSE	-0.181527	NA	53355		exclude	Not detectable by pipeline
TSB01158	0.33821	24.2387	26	TP53:p.Y220C:c.659A>G	FALSE	-1.29726	FALSE	35816		conc neg
TSB01158	0.33821	24.2387	26	TP53:p.R213*:c.637C>T	TRUE	7.15647	TRUE	35651	19.64	conc pos
TSB01158	0.33821	24.2387	14	NRAS:p.Q61K:c.181C>A	FALSE	-0.670017	FALSE	17438		conc neg
TSB01158	0.33821	24.2387	14	NRAS:p.Q61L:c.182A>T	FALSE	-0.897978	FALSE	17438		conc neg
TSB01158	0.33821	24.2387	14	NRAS:p.Q61R:c.182A>G	FALSE	-1.68495	FALSE	17438		conc neg
TSB01161	0.304591	27.549	26	TP53:p.Y220C:c.659A>G	TRUE	41.2389	TRUE	39192	58.77	conc pos
TSB01161	0.304591	27.549	26	TP53:p.R213*:c.637C>T	FALSE	-1.41519	FALSE	39592		conc neg
TSB01161	0.304591	27.549	14	NRAS:p.Q61K:c.181C>A	FALSE	-0.472108	FALSE	14363		conc neg
TSB01161	0.304591	27.549	14	NRAS:p.Q61L:c.182A>T	FALSE	-0.513986	FALSE	14363		conc neg
TSB01161	0.304591	27.549	14	NRAS:p.Q61R:c.182A>G	FALSE	-0.46325	FALSE	14363		conc neg
TSB01165	0.208919	33.8131	26	TP53:p.Y220C:c.659A>G	FALSE	-0.22618	FALSE	57661		conc neg
TSB01165	0.208919	33.8131	26	TP53:p.R213*:c.637C>T	FALSE	-1.55838	FALSE	57661		conc neg
TSB01165	0.208919	33.8131	14	NRAS:p.Q61K:c.181C>A	FALSE	-0.35927	FALSE	25195		conc neg
TSB01165	0.208919	33.8131	14	NRAS:p.Q61L:c.182A>T	TRUE	63.697	TRUE	25182	46.18	conc pos
TSB01165	0.208919	33.8131	14	NRAS:p.Q61R:c.182A>G	FALSE	-1.15804	FALSE	25195		conc neg
TSB01168	0.40782	12.2244	16	PIK3CA:p.H1047L:c.3140A>T	FALSE	-0.406997	FALSE	127047		conc neg
TSB01168	0.40782	12.2244	16	PIK3CA:p.H1047R:c.3140A>G	TRUE	24.343	TRUE	126849	33.29	conc pos
TSB01170	0.419115	15.1181	8	IDH2:p.R140Q:c.419G>A	TRUE	6.60648	FALSE	3515		disc pos
TSB01171	0.329148	10.3931	15	PIK3CA:p.E542K:c.1624G>A	TRUE	17.5296	TRUE	118942	63.36	conc pos
TSB01171	0.329148	10.3931	15	PIK3CA:p.E545K:c.1633G>A	FALSE	-0.0887745	FALSE	118886		conc neg
TSB01171	0.329148	10.3931	15	PIK3CA:p.Q546K:c.1636C>A	FALSE	-0.283093	FALSE	118886		conc neg
TSB01181	0.224397	43.8842	10	KRAS:p.G12A:c.35G>C	FALSE	0.460614	FALSE	198160		conc neg
TSB01181	0.224397	43.8842	10	KRAS:p.G12C/S:c.34G>T/A	FALSE	0.235044	FALSE	198160		conc neg
TSB01181	0.224397	43.8842	10	KRAS:p.G12D/V:c.35G>A/T	TRUE	8.02322	TRUE	197373	20.99	conc pos
TSB01181	0.224397	43.8842	10	KRAS:p.G13D:c.38G>A	FALSE	0.357444	FALSE	198160		conc neg
TSB01217	0.229729	26.6237	10	KRAS:p.G12A:c.35G>C	FALSE	0.1871	FALSE	181395		conc neg
TSB01217	0.229729	26.6237	10	KRAS:p.G12C/S:c.34G>T/A	FALSE	1.29968	FALSE	181395		conc neg
TSB01217	0.229729	26.6237	10	KRAS:p.G12D/V:c.35G>A/T	FALSE	2.37314	FALSE	181395		conc neg
TSB01217	0.229729	26.6237	10	KRAS:p.G13D:c.38G>A	TRUE	32.5448	TRUE	180705	44.51	conc pos
TSB01221	0.231579	29.1861	16	PIK3CA:p.H1047L:c.3140A>T	FALSE	0.620791	FALSE	57938		conc neg
TSB01221	0.231579	29.1861	16	PIK3CA:p.H1047R:c.3140A>G	FALSE	-0.82843	FALSE	57938		conc neg
TSB01221	0.231579	29.1861	10	KRAS:p.G12A:c.35G>C	FALSE	1.43132	FALSE	135515		conc neg
TSB01221	0.231579	29.1861	10	KRAS:p.G12C/S:c.34G>T/A	TRUE	13.671	TRUE	135453	42	conc pos
TSB01221	0.231579	29.1861	10	KRAS:p.G12D/V:c.35G>A/T	FALSE	1.98178	FALSE	135515		conc neg
TSB01221	0.231579	29.1861	10	KRAS:p.G13D:c.38G>A	FALSE	-0.413292	FALSE	135515		conc neg
TSB01229	0.291763	19.3933	22	TP53:p.R196*:c.586C>T	TRUE	8.03636	TRUE	175010	40.06	conc pos
TSB01239	0.238351	41.1807	16	PIK3CA:p.H1047L:c.3140A>T	FALSE	-0.816395	FALSE	226236		conc neg
TSB01239	0.238351	41.1807	16	PIK3CA:p.H1047R:c.3140A>G	FALSE	6.07187	TRUE	225966	7.93	disc neg
TSB01241	0.265319	30.8465	16	PIK3CA:p.H1047L:c.3140A>T	FALSE	-0.890815	FALSE	188070		conc neg
TSB01241	0.265319	30.8465	16	PIK3CA:p.H1047R:c.3140A>G	TRUE	8.59854	FALSE	188070		disc pos
TSB01242	0.234957	35.7395	15	PIK3CA:p.E542K:c.1624G>A	TRUE	16.9672	TRUE	2192	18.57	conc pos
TSB01242	0.234957	35.7395	15	PIK3CA:p.E545K:c.1633G>A	FALSE	-1.31799	FALSE	2188		conc neg
TSB01242	0.234957	35.7395	15	PIK3CA:p.Q546K:c.1636C>A	FALSE	0.047419	FALSE	2188		conc neg
TSB01243	0.261714	28.7902	2	BRAF:p.V600E:c.1799T>A	FALSE	-0.777503	FALSE	127088		conc neg
TSB01243	0.261714	28.7902	2	BRAF:p.V600K:c.1798_1799GT>AA	FALSE	4.88734	FALSE	127088		conc neg
TSB01245	0.341655	19.1867	15	PIK3CA:p.E542K:c.1624G>A	FALSE	1.26945	FALSE	67712		conc neg
TSB01245	0.341655	19.1867	15	PIK3CA:p.E545K:c.1633G>A	TRUE	12.9091	TRUE	67718	19.98	conc pos
TSB01245	0.341655	19.1867	15	PIK3CA:p.Q546K:c.1636C>A	FALSE	-0.977726	FALSE	67712		conc neg
TSB01251	0.271593	27.2101	8	IDH2:p.R140Q:c.419G>A	TRUE	9.45646	FALSE	154585		disc pos
TSB01263	0.203215	37.7671	24	TP53:p.R273C/S:c.817C>T/A	FALSE	0.276743	NA	91837		exclude	mutation overlaps primer
TSB01263	0.203215	37.7671	24	TP53:p.R273H/L:c.818G>A/T	TRUE	14.0061	NA	91837		exclude	mutation overlaps primer
TSB01263	0.203215	37.7671	24	TP53:p.R282W:c.844C>T	FALSE	0.247518	FALSE	91837		conc neg
TSB01265	0.250947	27.1356	13	NRAS:p.G12D:c.35G>A	FALSE	-0.350873	FALSE	18560		conc neg
TSB01265	0.250947	27.1356	13	NRAS:p.G12S/C:c.34G>A/T	FALSE	0.545676	FALSE	18560		conc neg
TSB01265	0.250947	27.1356	13	NRAS:p.G12V:c.35G>T	FALSE	-0.577288	FALSE	18560		conc neg
TSB01265	0.250947	27.1356	4	EGFR:p.E746_A750del:c.2235_2249del15	FALSE	0.213491	NA	67745		exclude	Not detectable by pipeline
TSB01265	0.250947	27.1356	4	EGFR:p.L747_T751del:c.2240_2254del15	FALSE	-1.05491	NA	67745		exclude	Not detectable by pipeline
TSB01265	0.250947	27.1356	4	EGFR:p.E746_A750del:c.2236_2250del15	FALSE	0.275829	NA	67745		exclude	Not detectable by pipeline
TSB01265	0.250947	27.1356	4	EGFR:p.E746_T751>A:c.2237_2251del15	FALSE	-0.360789	NA	67745		exclude	Not detectable by pipeline
TSB01265	0.250947	27.1356	4	EGFR:p.L747_E749P/del:c.2239_2248>C/G	TRUE	10.9819	NA	67745		exclude	Not detectable by pipeline
TSB01265	0.250947	27.1356	4	EGFR:p.L747_P753>S:c.2240_2257del18	FALSE	-0.0266523	NA	67745		exclude	Not detectable by pipeline
TSB01277	0.212466	36.1595	15	PIK3CA:p.E542K:c.1624G>A	FALSE	-1.74445	FALSE	19536		conc neg
TSB01277	0.212466	36.1595	15	PIK3CA:p.E545K:c.1633G>A	TRUE	7.38688	TRUE	19487	6.88	conc pos
TSB01277	0.212466	36.1595	15	PIK3CA:p.Q546K:c.1636C>A	FALSE	-1.67677	FALSE	19536		conc neg
TSB01278	0.21937	28.8578	24	TP53:p.R273C/S:c.817C>T/A	FALSE	-1.21063	NA	94523		exclude	mutation overlaps primer
TSB01278	0.21937	28.8578	24	TP53:p.R273H/L:c.818G>A/T	TRUE	48.8302	NA	94523		exclude	mutation overlaps primer
TSB01278	0.21937	28.8578	24	TP53:p.R282W:c.844C>T	FALSE	0.699477	FALSE	94523		conc neg
TSB01283	0.291183	25.5129	22	TP53:p.R196*:c.586C>T	TRUE	7.93818	TRUE	152764	37.48	conc pos
TSB01312	0.375468	21.6085	24	TP53:p.R273C/S:c.817C>T/A	FALSE	-0.455125	NA	20234		exclude	mutation overlaps primer
TSB01312	0.375468	21.6085	24	TP53:p.R273H/L:c.818G>A/T	FALSE	-0.404938	NA	20234		exclude	mutation overlaps primer
TSB01312	0.375468	21.6085	24	TP53:p.R282W:c.844C>T	FALSE	4.05687	FALSE	20234		conc neg
TSB01312	0.375468	21.6085	27	TP53:p.R306*:c.916C>T	TRUE	12.4382	TRUE	71806	38.25	conc pos
TSB01315	0.364771	15.6472	1	BRAF:p.G469A:c.1406G>C	TRUE	7.57379	TRUE	140885	27.5	conc pos
TSB01315	0.364771	15.6472	1	BRAF:p.G469E:c.1406G>A	FALSE	0.0225367	FALSE	142287		conc neg
TSB01322	0.235101	46.9854	23	TP53:p.G245S/C:c.733G>A/T	FALSE	2.01462	FALSE	62263		conc neg
TSB01322	0.235101	46.9854	23	TP53:p.R248Q/L:c.743G>A/T	TRUE	31.0792	TRUE	61684	40.8	conc pos
TSB01322	0.235101	46.9854	23	TP53:p.R248W:c.742C>T	FALSE	0.449848	FALSE	62263		conc neg
TSB01322	0.235101	46.9854	23	TP53:p.R249S:c.747G>T	FALSE	1.57371	FALSE	62263		conc neg
TSB01323	0.201295	41.4985	24	TP53:p.R273C/S:c.817C>T/A	TRUE	24.5446	NA	90282		exclude	mutation overlaps primer
TSB01323	0.201295	41.4985	24	TP53:p.R273H/L:c.818G>A/T	FALSE	-1.04142	NA	90282		exclude	mutation overlaps primer
TSB01323	0.201295	41.4985	24	TP53:p.R282W:c.844C>T	FALSE	0.338699	FALSE	90282		conc neg
TSB01323	0.201295	41.4985	13	NRAS:p.G12D:c.35G>A	FALSE	-1.67849	FALSE	13221		conc neg
TSB01323	0.201295	41.4985	13	NRAS:p.G12S/C:c.34G>A/T	TRUE	36.3293	TRUE	12962	73.77	conc pos
TSB01323	0.201295	41.4985	13	NRAS:p.G12V:c.35G>T	FALSE	0.891344	FALSE	13221		conc neg
TSB01323	0.201295	41.4985	4	EGFR:p.E746_A750del:c.2235_2249del15	FALSE	-0.557697	NA	28536		exclude	Not detectable by pipeline
TSB01323	0.201295	41.4985	4	EGFR:p.L747_T751del:c.2240_2254del15	FALSE	-0.695473	NA	28536		exclude	Not detectable by pipeline
TSB01323	0.201295	41.4985	4	EGFR:p.E746_A750del:c.2236_2250del15	FALSE	0.0283306	NA	28536		exclude	Not detectable by pipeline
TSB01323	0.201295	41.4985	4	EGFR:p.E746_T751>A:c.2237_2251del15	FALSE	-0.426113	NA	28536		exclude	Not detectable by pipeline
TSB01323	0.201295	41.4985	4	EGFR:p.L747_E749P/del:c.2239_2248>C/G	FALSE	0.617867	NA	28536		exclude	Not detectable by pipeline
TSB01323	0.201295	41.4985	4	EGFR:p.L747_P753>S:c.2240_2257del18	FALSE	-0.563036	NA	28536		exclude	Not detectable by pipeline
TSB01325	0.280541	28.4118	23	TP53:p.G245S/C:c.733G>A/T	FALSE	0.664636	FALSE	69902		conc neg
TSB01325	0.280541	28.4118	23	TP53:p.R248Q/L:c.743G>A/T	TRUE	12.2365	TRUE	69344	30.61	conc pos
TSB01325	0.280541	28.4118	23	TP53:p.R248W:c.742C>T	FALSE	0.500748	FALSE	69902		conc neg
TSB01325	0.280541	28.4118	23	TP53:p.R249S:c.747G>T	FALSE	1.81654	FALSE	69902		conc neg
TSB01330	0.272386	24.4433	2	BRAF:p.V600E:c.1799T>A	TRUE	10.73	TRUE	35305	31.43	conc pos
TSB01330	0.272386	24.4433	2	BRAF:p.V600K:c.1798_1799GT>AA	FALSE	0.555636	FALSE	35693		conc neg
TSB01330	0.272386	24.4433	21	TP53:p.R175H:c.524G>A	FALSE	-0.162683	FALSE	84834		conc neg
TSB01330	0.272386	24.4433	21	TP53:p.C176F:c.527G>T	FALSE	0.370289	FALSE	84834		conc neg
TSB01330	0.272386	24.4433	21	TP53:p.H179R:c.536A>G	FALSE	0.123325	FALSE	84834		conc neg
TSB01333	0.294926	20.4296	23	TP53:p.G245S/C:c.733G>A/T	TRUE	7.9798	TRUE	85886	47.5	conc pos
TSB01333	0.294926	20.4296	23	TP53:p.R248Q/L:c.743G>A/T	FALSE	2.43878	FALSE	86191		conc neg
TSB01333	0.294926	20.4296	23	TP53:p.R248W:c.742C>T	FALSE	1.56083	FALSE	86191		conc neg
TSB01333	0.294926	20.4296	23	TP53:p.R249S:c.747G>T	FALSE	1.92242	FALSE	86191		conc neg
TSB01336	0.245971	26.5713	2	BRAF:p.V600E:c.1799T>A	FALSE	-0.266947	FALSE	27234		conc neg
TSB01336	0.245971	26.5713	2	BRAF:p.V600K:c.1798_1799GT>AA	FALSE	-0.343909	FALSE	27234		conc neg
TSB01336	0.245971	26.5713	21	TP53:p.R175H:c.524G>A	TRUE	14.0693	TRUE	110183	75.14	conc pos
TSB01336	0.245971	26.5713	21	TP53:p.C176F:c.527G>T	FALSE	-0.443722	FALSE	111427		conc neg
TSB01336	0.245971	26.5713	21	TP53:p.H179R:c.536A>G	FALSE	-0.144345	FALSE	111427		conc neg
TSB01345	0.278181	24.2114	25	TP53:p.V157F:c.469G>T	FALSE	0.288945	FALSE	130190		conc neg
TSB01345	0.278181	24.2114	25	TP53:p.Y163C:c.488A>G	TRUE	18.3419	TRUE	130039	15.97	conc pos
TSB01349	0.232755	23.3085	25	TP53:p.V157F:c.469G>T	TRUE	9.26821	TRUE	109415	29.31	conc pos
TSB01349	0.232755	23.3085	25	TP53:p.Y163C:c.488A>G	FALSE	-0.492003	FALSE	113298		conc neg
TSB01356	0.280357	26.8189	11	KRAS:p.Q61H:c.183A>C	TRUE	7.52091	FALSE	261039		disc pos
TSB01356	0.280357	26.8189	11	KRAS:p.Q61H:c.183A>T	FALSE	0.787643	FALSE	261039		conc neg
TSB01356	0.280357	26.8189	11	KRAS:p.Q61K/K:c.180_181TC>TA/AA	FALSE	-1.09216	FALSE	261039		conc neg
TSB01360	0.219812	25.1275	15	PIK3CA:p.E542K:c.1624G>A	FALSE	-0.301574	FALSE	46887		conc neg
TSB01360	0.219812	25.1275	15	PIK3CA:p.E545K:c.1633G>A	TRUE	14.7071	TRUE	46910	26.72	conc pos
TSB01360	0.219812	25.1275	15	PIK3CA:p.Q546K:c.1636C>A	FALSE	-1.1457	FALSE	46887		conc neg
TSB01361	0.293937	19.7568	24	TP53:p.R273C/S:c.817C>T/A	FALSE	-1.60827	NA	96876		exclude	mutation overlaps primer
TSB01361	0.293937	19.7568	24	TP53:p.R273H/L:c.818G>A/T	TRUE	35.6134	NA	96876		exclude	mutation overlaps primer
TSB01361	0.293937	19.7568	24	TP53:p.R282W:c.844C>T	FALSE	-0.4305	FALSE	96876		conc neg
TSB01361	0.293937	19.7568	10	KRAS:p.G12A:c.35G>C	FALSE	-0.947544	FALSE	104343		conc neg
TSB01361	0.293937	19.7568	10	KRAS:p.G12C/S:c.34G>T/A	TRUE	13.0187	TRUE	104154	27.3	conc pos
TSB01361	0.293937	19.7568	10	KRAS:p.G12D/V:c.35G>A/T	FALSE	-0.0429964	FALSE	104343		conc neg
TSB01361	0.293937	19.7568	10	KRAS:p.G13D:c.38G>A	FALSE	-0.101529	FALSE	104343		conc neg
TSB01361	0.293937	19.7568	16	PIK3CA:p.H1047L:c.3140A>T	FALSE	-1.40372	FALSE	37051		conc neg
TSB01361	0.293937	19.7568	16	PIK3CA:p.H1047R:c.3140A>G	FALSE	0.395092	FALSE	37051		conc neg
TSB01362	0.297096	18.5944	13	NRAS:p.G12D:c.35G>A	FALSE	-1.13187	FALSE	21888		conc neg
TSB01362	0.297096	18.5944	13	NRAS:p.G12S/C:c.34G>A/T	FALSE	1.08034	FALSE	21888		conc neg
TSB01362	0.297096	18.5944	13	NRAS:p.G12V:c.35G>T	FALSE	-0.106457	FALSE	21888		conc neg
TSB01362	0.297096	18.5944	4	EGFR:p.E746_A750del:c.2235_2249del15	TRUE	155.74	NA	37672		exclude	Not detectable by pipeline
TSB01362	0.297096	18.5944	4	EGFR:p.L747_T751del:c.2240_2254del15	FALSE	0.370734	NA	37672		exclude	Not detectable by pipeline
TSB01362	0.297096	18.5944	4	EGFR:p.E746_A750del:c.2236_2250del15	FALSE	-0.580728	NA	37672		exclude	Not detectable by pipeline
TSB01362	0.297096	18.5944	4	EGFR:p.E746_T751>A:c.2237_2251del15	FALSE	0.421581	NA	37672		exclude	Not detectable by pipeline
TSB01362	0.297096	18.5944	4	EGFR:p.L747_E749P/del:c.2239_2248>C/G	FALSE	1.49203	NA	37672		exclude	Not detectable by pipeline
TSB01362	0.297096	18.5944	4	EGFR:p.L747_P753>S:c.2240_2257del18	FALSE	-0.371409	NA	37672		exclude	Not detectable by pipeline
TSB01367	0.358192	19.0689	5	EGFR:p.G719C:c.2155G>T	TRUE	7.73098	FALSE	1104	0.67	disc pos
TSB01367	0.358192	19.0689	5	EGFR:p.G719A:c.2156G>C	FALSE	5.58823	FALSE	172386		conc neg
TSB01367	0.358192	19.0689	5	EGFR:p.G719S:c.2155G>A	TRUE	11.3883	FALSE	172386		disc pos
TSB01368	0.214685	30.0316	15	PIK3CA:p.E542K:c.1624G>A	FALSE	-0.787074	FALSE	143281		conc neg
TSB01368	0.214685	30.0316	15	PIK3CA:p.E545K:c.1633G>A	TRUE	24.7345	TRUE	143302	24.59	conc pos
TSB01368	0.214685	30.0316	15	PIK3CA:p.Q546K:c.1636C>A	FALSE	-0.248961	FALSE	143281		conc neg
TSB01391	0.242173	41.2489	20	PTEN:p.R159S:c.477G>T	FALSE	4.81761	FALSE	48115		conc neg
TSB01395	0.221194	30.5334	15	PIK3CA:p.E542K:c.1624G>A	TRUE	14.5399	TRUE	184891	11.24	conc pos
TSB01395	0.221194	30.5334	15	PIK3CA:p.E545K:c.1633G>A	TRUE	7.24448	TRUE	184889	10.58	conc pos
TSB01395	0.221194	30.5334	15	PIK3CA:p.Q546K:c.1636C>A	FALSE	0.0538825	FALSE	184891		conc neg
TSB01402	0.33042	15.5449	13	NRAS:p.G12D:c.35G>A	TRUE	7.1969	FALSE	36270		disc pos
TSB01402	0.33042	15.5449	13	NRAS:p.G12S/C:c.34G>A/T	FALSE	2.04717	FALSE	36270		conc neg
TSB01402	0.33042	15.5449	13	NRAS:p.G12V:c.35G>T	FALSE	0.265145	FALSE	36270		conc neg
TSB01402	0.33042	15.5449	4	EGFR:p.E746_A750del:c.2235_2249del15	FALSE	-1.05835	NA	35098		exclude	Not detectable by pipeline
TSB01402	0.33042	15.5449	4	EGFR:p.L747_T751del:c.2240_2254del15	FALSE	-0.0709	NA	35098		exclude	Not detectable by pipeline
TSB01402	0.33042	15.5449	4	EGFR:p.E746_A750del:c.2236_2250del15	FALSE	-0.843676	NA	35098		exclude	Not detectable by pipeline
TSB01402	0.33042	15.5449	4	EGFR:p.E746_T751>A:c.2237_2251del15	FALSE	-0.342904	NA	35098		exclude	Not detectable by pipeline
TSB01402	0.33042	15.5449	4	EGFR:p.L747_E749P/del:c.2239_2248>C/G	FALSE	2.25524	NA	35098		exclude	Not detectable by pipeline
TSB01402	0.33042	15.5449	4	EGFR:p.L747_P753>S:c.2240_2257del18	FALSE	0.125606	NA	35098		exclude	Not detectable by pipeline
TSB01422	0.240483	35.5578	24	TP53:p.R273C/S:c.817C>T/A	TRUE	18.6276	NA	83315		exclude	mutation overlaps primer
TSB01422	0.240483	35.5578	24	TP53:p.R273H/L:c.818G>A/T	FALSE	-0.456074	NA	83315		exclude	mutation overlaps primer
TSB01422	0.240483	35.5578	24	TP53:p.R282W:c.844C>T	FALSE	1.97882	FALSE	83315		conc neg
TSB01422	0.240483	35.5578	16	PIK3CA:p.H1047L:c.3140A>T	FALSE	0.227998	FALSE	51215		conc neg
TSB01422	0.240483	35.5578	16	PIK3CA:p.H1047R:c.3140A>G	TRUE	90.3613	TRUE	50526	72.52	conc pos
TSB01422	0.240483	35.5578	10	KRAS:p.G12A:c.35G>C	FALSE	0.559086	FALSE	77599		conc neg
TSB01422	0.240483	35.5578	10	KRAS:p.G12C/S:c.34G>T/A	FALSE	-0.211862	FALSE	77599		conc neg
TSB01422	0.240483	35.5578	10	KRAS:p.G12D/V:c.35G>A/T	FALSE	0.897793	FALSE	77599		conc neg
TSB01422	0.240483	35.5578	10	KRAS:p.G13D:c.38G>A	FALSE	0.320432	FALSE	77599		conc neg
TSB01423	0.209886	53.1632	21	TP53:p.R175H:c.524G>A	FALSE	0.785639	FALSE	143677		conc neg
TSB01423	0.209886	53.1632	21	TP53:p.C176F:c.527G>T	TRUE	93.9619	TRUE	139916	38.42	conc pos
TSB01423	0.209886	53.1632	21	TP53:p.H179R:c.536A>G	FALSE	-0.540815	FALSE	143677		conc neg
TSB01432	0.218101	49.455	10	KRAS:p.G12A:c.35G>C	FALSE	0.804275	FALSE	199421		conc neg
TSB01432	0.218101	49.455	10	KRAS:p.G12C/S:c.34G>T/A	FALSE	0.515326	FALSE	199421		conc neg
TSB01432	0.218101	49.455	10	KRAS:p.G12D/V:c.35G>A/T	TRUE	14.5003	TRUE	198235	33.47	conc pos
TSB01432	0.218101	49.455	10	KRAS:p.G13D:c.38G>A	FALSE	-1.08694	FALSE	199421		conc neg
TSB01442	0.46902	7.7945	24	TP53:p.R273C/S:c.817C>T/A	FALSE	0.744627	NA	140744		exclude	mutation overlaps primer
TSB01442	0.46902	7.7945	24	TP53:p.R273H/L:c.818G>A/T	TRUE	7.12538	NA	140744		exclude	mutation overlaps primer
TSB01442	0.46902	7.7945	24	TP53:p.R282W:c.844C>T	FALSE	1.60201	FALSE	140744		conc neg
TSB01445	0.245952	44.948	10	KRAS:p.G12A:c.35G>C	FALSE	-0.487492	FALSE	165389		conc neg
TSB01445	0.245952	44.948	10	KRAS:p.G12C/S:c.34G>T/A	FALSE	-1.41979	FALSE	165389		conc neg
TSB01445	0.245952	44.948	10	KRAS:p.G12D/V:c.35G>A/T	FALSE	2.21065	FALSE	165389		conc neg
TSB01445	0.245952	44.948	10	KRAS:p.G13D:c.38G>A	TRUE	54.1301	TRUE	164706	44.86	conc pos
TSB01445	0.245952	44.948	26	TP53:p.Y220C:c.659A>G	FALSE	0.891234	FALSE	49311		conc neg
TSB01445	0.245952	44.948	26	TP53:p.R213*:c.637C>T	TRUE	58.4715	TRUE	49111	52.94	conc pos
TSB01445	0.245952	44.948	14	NRAS:p.Q61K:c.181C>A	FALSE	0.914435	FALSE	20226		conc neg
TSB01445	0.245952	44.948	14	NRAS:p.Q61L:c.182A>T	FALSE	0.166981	FALSE	20226		conc neg
TSB01445	0.245952	44.948	14	NRAS:p.Q61R:c.182A>G	FALSE	0.230376	FALSE	20226		conc neg
TSB01449	0.279732	29.4804	10	KRAS:p.G12A:c.35G>C	FALSE	0.677274	FALSE	197142		conc neg
TSB01449	0.279732	29.4804	10	KRAS:p.G12C/S:c.34G>T/A	FALSE	0.667571	FALSE	197142		conc neg
TSB01449	0.279732	29.4804	10	KRAS:p.G12D/V:c.35G>A/T	FALSE	2.74669	FALSE	197142		conc neg
TSB01449	0.279732	29.4804	10	KRAS:p.G13D:c.38G>A	TRUE	31.9392	TRUE	196295	41.05	conc pos
TSB01450	0.332998	17.3197	13	NRAS:p.G12D:c.35G>A	TRUE	18.9531	TRUE	14630	54.72	conc pos
TSB01450	0.332998	17.3197	13	NRAS:p.G12S/C:c.34G>A/T	FALSE	2.9397	FALSE	27411		conc neg
TSB01450	0.332998	17.3197	13	NRAS:p.G12V:c.35G>T	FALSE	0.430574	FALSE	27411		conc neg
TSB01450	0.332998	17.3197	4	EGFR:p.E746_A750del:c.2235_2249del15	FALSE	-0.023159	NA	69347		exclude	Not detectable by pipeline
TSB01450	0.332998	17.3197	4	EGFR:p.L747_T751del:c.2240_2254del15	FALSE	-0.109388	NA	69347		exclude	Not detectable by pipeline
TSB01450	0.332998	17.3197	4	EGFR:p.E746_A750del:c.2236_2250del15	FALSE	-0.150563	NA	69347		exclude	Not detectable by pipeline
TSB01450	0.332998	17.3197	4	EGFR:p.E746_T751>A:c.2237_2251del15	FALSE	-0.175819	NA	69347		exclude	Not detectable by pipeline
TSB01450	0.332998	17.3197	4	EGFR:p.L747_E749P/del:c.2239_2248>C/G	FALSE	1.54337	NA	69347		exclude	Not detectable by pipeline
TSB01450	0.332998	17.3197	4	EGFR:p.L747_P753>S:c.2240_2257del18	FALSE	-0.147555	NA	69347		exclude	Not detectable by pipeline
TSB01451	0.312299	32.22	2	BRAF:p.V600E:c.1799T>A	TRUE	13.3642	TRUE	45371	24.1	conc pos
TSB01451	0.312299	32.22	2	BRAF:p.V600K:c.1798_1799GT>AA	FALSE	0.180217	FALSE	45739		conc neg
TSB01451	0.312299	32.22	21	TP53:p.R175H:c.524G>A	FALSE	0.336281	FALSE	134535		conc neg
TSB01451	0.312299	32.22	21	TP53:p.C176F:c.527G>T	FALSE	-0.562245	FALSE	134535		conc neg
TSB01451	0.312299	32.22	21	TP53:p.H179R:c.536A>G	FALSE	-0.00239794	FALSE	134535		conc neg
TSB01453	0.240109	45.4347	2	BRAF:p.V600E:c.1799T>A	TRUE	24.0009	TRUE	39568	29.18	conc pos
TSB01453	0.240109	45.4347	2	BRAF:p.V600K:c.1798_1799GT>AA	FALSE	-0.732482	FALSE	39971		conc neg
TSB01453	0.240109	45.4347	21	TP53:p.R175H:c.524G>A	FALSE	0.500159	FALSE	72259		conc neg
TSB01453	0.240109	45.4347	21	TP53:p.C176F:c.527G>T	FALSE	-0.525828	FALSE	72259		conc neg
TSB01453	0.240109	45.4347	21	TP53:p.H179R:c.536A>G	FALSE	-1.29818	FALSE	72259		conc neg
TSB01467	0.227899	37.6517	16	PIK3CA:p.H1047L:c.3140A>T	FALSE	-0.476938	FALSE	55022		conc neg
TSB01467	0.227899	37.6517	16	PIK3CA:p.H1047R:c.3140A>G	FALSE	-1.13302	FALSE	55022		conc neg
TSB01467	0.227899	37.6517	10	KRAS:p.G12A:c.35G>C	FALSE	1.047	FALSE	109903		conc neg
TSB01467	0.227899	37.6517	10	KRAS:p.G12C/S:c.34G>T/A	TRUE	10.7597	TRUE	109721	16.67	conc pos
TSB01467	0.227899	37.6517	10	KRAS:p.G12D/V:c.35G>A/T	FALSE	1.46941	FALSE	109903		conc neg
TSB01467	0.227899	37.6517	10	KRAS:p.G13D:c.38G>A	FALSE	-1.32848	FALSE	109903		conc neg
TSB01476	0.227514	32.4759	10	KRAS:p.G12A:c.35G>C	FALSE	1.22756	FALSE	163099		conc neg
TSB01476	0.227514	32.4759	10	KRAS:p.G12C/S:c.34G>T/A	FALSE	2.62842	FALSE	163099	1.43	conc neg
TSB01476	0.227514	32.4759	10	KRAS:p.G12D/V:c.35G>A/T	TRUE	8.70489	TRUE	162377	30.25	conc pos
TSB01476	0.227514	32.4759	10	KRAS:p.G13D:c.38G>A	FALSE	1.4312	FALSE	163099		conc neg
TSB01482	0.225632	41.9656	16	PIK3CA:p.H1047L:c.3140A>T	FALSE	-0.83071	FALSE	45657		conc neg
TSB01482	0.225632	41.9656	16	PIK3CA:p.H1047R:c.3140A>G	TRUE	25.8468	TRUE	45046	21.95	conc pos
TSB01482	0.225632	41.9656	10	KRAS:p.G12A:c.35G>C	FALSE	0.9514	FALSE	80204		conc neg
TSB01482	0.225632	41.9656	10	KRAS:p.G12C/S:c.34G>T/A	FALSE	0.701487	FALSE	80204		conc neg
TSB01482	0.225632	41.9656	10	KRAS:p.G12D/V:c.35G>A/T	FALSE	2.86946	FALSE	80204		conc neg
TSB01482	0.225632	41.9656	10	KRAS:p.G13D:c.38G>A	FALSE	3.38561	FALSE	80204		conc neg
TSB01483	0.234766	37.3279	2	BRAF:p.V600E:c.1799T>A	TRUE	17.1384	TRUE	35043	31.06	conc pos
TSB01483	0.234766	37.3279	2	BRAF:p.V600K:c.1798_1799GT>AA	FALSE	-0.0091307	FALSE	35489		conc neg
TSB01483	0.234766	37.3279	21	TP53:p.R175H:c.524G>A	FALSE	0.582625	FALSE	67169		conc neg
TSB01483	0.234766	37.3279	21	TP53:p.C176F:c.527G>T	FALSE	0.0881986	FALSE	67169		conc neg
TSB01483	0.234766	37.3279	21	TP53:p.H179R:c.536A>G	FALSE	-0.353131	FALSE	67169		conc neg
TSB01484	0.232188	34.5219	10	KRAS:p.G12A:c.35G>C	FALSE	0.476717	FALSE	164434		conc neg
TSB01484	0.232188	34.5219	10	KRAS:p.G12C/S:c.34G>T/A	FALSE	1.00288	FALSE	164434		conc neg
TSB01484	0.232188	34.5219	10	KRAS:p.G12D/V:c.35G>A/T	FALSE	3.86553	FALSE	164434		conc neg
TSB01484	0.232188	34.5219	10	KRAS:p.G13D:c.38G>A	TRUE	12.7532	TRUE	163620	27.4	conc pos
TSB01486	0.209223	55.62	23	TP53:p.G245S/C:c.733G>A/T	TRUE	5.47846	FALSE	68042	0.51	disc pos
TSB01486	0.209223	55.62	23	TP53:p.R248Q/L:c.743G>A/T	FALSE	1.23466	FALSE	68042		conc neg
TSB01486	0.209223	55.62	23	TP53:p.R248W:c.742C>T	FALSE	0.22604	FALSE	68042		conc neg
TSB01486	0.209223	55.62	23	TP53:p.R249S:c.747G>T	FALSE	1.071	FALSE	68042		conc neg
TSB01486	0.209223	55.62	16	PIK3CA:p.H1047L:c.3140A>T	FALSE	0.163531	FALSE	48776		conc neg
TSB01486	0.209223	55.62	16	PIK3CA:p.H1047R:c.3140A>G	TRUE	42.0298	TRUE	48227	24.4	conc pos
TSB01486	0.209223	55.62	10	KRAS:p.G12A:c.35G>C	FALSE	0.72782	FALSE	82962		conc neg
TSB01486	0.209223	55.62	10	KRAS:p.G12C/S:c.34G>T/A	FALSE	0.323408	FALSE	82962		conc neg
TSB01486	0.209223	55.62	10	KRAS:p.G12D/V:c.35G>A/T	FALSE	2.58195	FALSE	82962		conc neg
TSB01486	0.209223	55.62	10	KRAS:p.G13D:c.38G>A	FALSE	0.112903	FALSE	82962		conc neg
TSB01489	0.257621	29.153	13	NRAS:p.G12D:c.35G>A	FALSE	-0.486532	FALSE	53113		conc neg
TSB01489	0.257621	29.153	13	NRAS:p.G12S/C:c.34G>A/T	FALSE	4.6009	TRUE	52081	20.45	disc neg
TSB01489	0.257621	29.153	13	NRAS:p.G12V:c.35G>T	FALSE	1.53226	FALSE	53113		conc neg
TSB01489	0.257621	29.153	4	EGFR:p.E746_A750del:c.2235_2249del15	FALSE	-0.534584	NA	100039		exclude	Not detectable by pipeline
TSB01489	0.257621	29.153	4	EGFR:p.L747_T751del:c.2240_2254del15	FALSE	-0.215548	NA	100039		exclude	Not detectable by pipeline
TSB01489	0.257621	29.153	4	EGFR:p.E746_A750del:c.2236_2250del15	FALSE	-0.488616	NA	100039		exclude	Not detectable by pipeline
TSB01489	0.257621	29.153	4	EGFR:p.E746_T751>A:c.2237_2251del15	FALSE	-0.645951	NA	100039		exclude	Not detectable by pipeline
TSB01489	0.257621	29.153	4	EGFR:p.L747_E749P/del:c.2239_2248>C/G	FALSE	0.1845	NA	100039		exclude	Not detectable by pipeline
TSB01489	0.257621	29.153	4	EGFR:p.L747_P753>S:c.2240_2257del18	FALSE	-0.865078	NA	100039		exclude	Not detectable by pipeline
TSB01490	0.215038	56.6859	15	PIK3CA:p.E542K:c.1624G>A	TRUE	12.9736	TRUE	138324	25.21	conc pos
TSB01490	0.215038	56.6859	15	PIK3CA:p.E545K:c.1633G>A	FALSE	-0.429565	FALSE	138316		conc neg
TSB01490	0.215038	56.6859	15	PIK3CA:p.Q546K:c.1636C>A	FALSE	-0.876953	FALSE	138316		conc neg
TSB01498	0.25958	33.1001	6	EGFR:p.L861Q:c.2582T>A	FALSE	0.487014	FALSE	26478		conc neg
TSB01498	0.25958	33.1001	6	EGFR:p.L858R:c.2573T>G	FALSE	1.62572	FALSE	26478		conc neg
TSB01498	0.25958	33.1001	10	KRAS:p.G12A:c.35G>C	TRUE	59.5189	FALSE	68579		disc pos	pseudogene
TSB01498	0.25958	33.1001	10	KRAS:p.G12C/S:c.34G>T/A	FALSE	4.78758	FALSE	68579		conc neg
TSB01498	0.25958	33.1001	10	KRAS:p.G12D/V:c.35G>A/T	FALSE	4.23467	FALSE	68579		conc neg
TSB01498	0.25958	33.1001	10	KRAS:p.G13D:c.38G>A	FALSE	0.522431	FALSE	68579		conc neg
TSB01500	0.209029	57.8634	2	BRAF:p.V600E:c.1799T>A	FALSE	0.468342	FALSE	35940		conc neg
TSB01500	0.209029	57.8634	2	BRAF:p.V600K:c.1798_1799GT>AA	FALSE	0.924011	FALSE	35940		conc neg
TSB01500	0.209029	57.8634	21	TP53:p.R175H:c.524G>A	TRUE	5.90891	TRUE	76158	38.17	conc pos
TSB01500	0.209029	57.8634	21	TP53:p.C176F:c.527G>T	FALSE	-1.40241	FALSE	77315		conc neg
TSB01500	0.209029	57.8634	21	TP53:p.H179R:c.536A>G	FALSE	-1.77586	FALSE	77315		conc neg
TSB01504	0.286499	35.7133	10	KRAS:p.G12A:c.35G>C	FALSE	0.413966	FALSE	194572		conc neg
TSB01504	0.286499	35.7133	10	KRAS:p.G12C/S:c.34G>T/A	FALSE	0.145927	FALSE	194572		conc neg
TSB01504	0.286499	35.7133	10	KRAS:p.G12D/V:c.35G>A/T	FALSE	1.4836	FALSE	194572		conc neg
TSB01504	0.286499	35.7133	10	KRAS:p.G13D:c.38G>A	TRUE	38.1683	TRUE	193899	35.08	conc pos
TSB01511	0.221788	53.2642	10	KRAS:p.G12A:c.35G>C	FALSE	1.49366	FALSE	155285		conc neg
TSB01511	0.221788	53.2642	10	KRAS:p.G12C/S:c.34G>T/A	FALSE	0.55298	FALSE	155285		conc neg
TSB01511	0.221788	53.2642	10	KRAS:p.G12D/V:c.35G>A/T	FALSE	1.43323	FALSE	155285		conc neg
TSB01511	0.221788	53.2642	10	KRAS:p.G13D:c.38G>A	TRUE	43.6288	TRUE	154529	33.9	conc pos
TSB01515	0.244711	36.3162	25	TP53:p.V157F:c.469G>T	TRUE	7.04786	TRUE	115240	29.63	conc pos
TSB01515	0.244711	36.3162	25	TP53:p.Y163C:c.488A>G	FALSE	-0.333991	FALSE	119878		conc neg
TSB01517	0.199085	47.6046	2	BRAF:p.V600E:c.1799T>A	FALSE	2.83994	FALSE	35939		conc neg
TSB01517	0.199085	47.6046	2	BRAF:p.V600K:c.1798_1799GT>AA	FALSE	-0.0963718	FALSE	35939		conc neg
TSB01517	0.199085	47.6046	21	TP53:p.R175H:c.524G>A	TRUE	22.4127	TRUE	68888	59.96	conc pos
TSB01517	0.199085	47.6046	21	TP53:p.C176F:c.527G>T	FALSE	0.119777	FALSE	69821		conc neg
TSB01517	0.199085	47.6046	21	TP53:p.H179R:c.536A>G	FALSE	0.558472	FALSE	69821		conc neg
TSB01518	0.283351	26.2355	10	KRAS:p.G12A:c.35G>C	FALSE	1.24079	FALSE	215960		conc neg
TSB01518	0.283351	26.2355	10	KRAS:p.G12C/S:c.34G>T/A	FALSE	0.667058	FALSE	215960		conc neg
TSB01518	0.283351	26.2355	10	KRAS:p.G12D/V:c.35G>A/T	TRUE	9.63117	TRUE	215115	62.51	conc pos
TSB01518	0.283351	26.2355	10	KRAS:p.G13D:c.38G>A	FALSE	-0.422241	FALSE	215960		conc neg
TSB01518	0.283351	26.2355	15	PIK3CA:p.E542K:c.1624G>A	FALSE	-0.249675	FALSE	118100		conc neg
TSB01518	0.283351	26.2355	15	PIK3CA:p.E545K:c.1633G>A	FALSE	0.0395827	FALSE	118100		conc neg
TSB01518	0.283351	26.2355	15	PIK3CA:p.Q546K:c.1636C>A	TRUE	8.83242	TRUE	117832	69.04	conc pos
TSB01520	0.213183	49.7009	2	BRAF:p.V600E:c.1799T>A	TRUE	101.986	TRUE	41014	48.49	conc pos
TSB01520	0.213183	49.7009	2	BRAF:p.V600K:c.1798_1799GT>AA	FALSE	1.03913	FALSE	41467		conc neg
TSB01520	0.213183	49.7009	21	TP53:p.R175H:c.524G>A	FALSE	0.835035	FALSE	85815		conc neg
TSB01520	0.213183	49.7009	21	TP53:p.C176F:c.527G>T	FALSE	-0.0683853	FALSE	85815		conc neg
TSB01520	0.213183	49.7009	21	TP53:p.H179R:c.536A>G	FALSE	0.215333	FALSE	85815		conc neg
TSB01521	0.202668	51.4557	6	EGFR:p.L861Q:c.2582T>A	FALSE	-0.523567	FALSE	27721		conc neg
TSB01521	0.202668	51.4557	6	EGFR:p.L858R:c.2573T>G	FALSE	1.48295	FALSE	27721		conc neg
TSB01521	0.202668	51.4557	10	KRAS:p.G12A:c.35G>C	TRUE	13.782	FALSE	76775		disc pos	pseudogene
TSB01521	0.202668	51.4557	10	KRAS:p.G12C/S:c.34G>T/A	FALSE	2.17503	FALSE	76775		conc neg
TSB01521	0.202668	51.4557	10	KRAS:p.G12D/V:c.35G>A/T	TRUE	15.9574	TRUE	76364	35	conc pos
TSB01521	0.202668	51.4557	10	KRAS:p.G13D:c.38G>A	FALSE	0.502561	FALSE	76775		conc neg
TSB01525	0.205512	29.781	5	EGFR:p.G719C:c.2155G>T	TRUE	7.27803	FALSE	182612		disc pos
TSB01525	0.205512	29.781	5	EGFR:p.G719A:c.2156G>C	FALSE	-0.277378	FALSE	182612		conc neg
TSB01525	0.205512	29.781	5	EGFR:p.G719S:c.2155G>A	FALSE	1.3144	FALSE	182612		conc neg
TSB01529	0.248786	25.9165	5	EGFR:p.G719C:c.2155G>T	TRUE	7.08702	FALSE	168796		disc pos
TSB01529	0.248786	25.9165	5	EGFR:p.G719A:c.2156G>C	FALSE	0.286539	FALSE	168796		conc neg
TSB01529	0.248786	25.9165	5	EGFR:p.G719S:c.2155G>A	FALSE	2.23797	FALSE	168796		conc neg
TSB01532	0.218679	27.8607	24	TP53:p.R273C/S:c.817C>T/A	FALSE	-0.938537	NA	15931		exclude	mutation overlaps primer
TSB01532	0.218679	27.8607	24	TP53:p.R273H/L:c.818G>A/T	FALSE	0.50535	NA	15931		exclude	mutation overlaps primer
TSB01532	0.218679	27.8607	24	TP53:p.R282W:c.844C>T	TRUE	10.6349	TRUE	41980	41.18	conc pos
TSB01532	0.218679	27.8607	27	TP53:p.R306*:c.916C>T	FALSE	-1.58575	FALSE	37216		conc neg
TSB01535	0.274652	17.4333	22	TP53:p.R196*:c.586C>T	TRUE	38.3251	TRUE	179369	30.53	conc pos
TSB01578	0.227378	34.1848	21	TP53:p.R175H:c.524G>A	FALSE	-1.01887	FALSE	130278		conc neg
TSB01578	0.227378	34.1848	21	TP53:p.C176F:c.527G>T	FALSE	-1.34892	FALSE	130278		conc neg
TSB01578	0.227378	34.1848	21	TP53:p.H179R:c.536A>G	TRUE	5.97951	FALSE	130278		disc pos
TSB01599	0.361255	11.0397	16	PIK3CA:p.H1047L:c.3140A>T	FALSE	0.353545	FALSE	30696		conc neg
TSB01599	0.361255	11.0397	16	PIK3CA:p.H1047R:c.3140A>G	TRUE	9.81852	TRUE	30666	31.77	conc pos
TSB01599	0.361255	11.0397	10	KRAS:p.G12A:c.35G>C	FALSE	0.716997	NA	0		exclude	PCR failure
TSB01599	0.361255	11.0397	10	KRAS:p.G12C/S:c.34G>T/A	FALSE	1.41557	NA	0		exclude	PCR failure
TSB01599	0.361255	11.0397	10	KRAS:p.G12D/V:c.35G>A/T	FALSE	1.23041	NA	0		exclude	PCR failure
TSB01599	0.361255	11.0397	10	KRAS:p.G13D:c.38G>A	FALSE	2.1544	NA	0		exclude	PCR failure
TSB01605	0.226362	39.988	10	KRAS:p.G12A:c.35G>C	FALSE	0.314181	FALSE	166992		conc neg
TSB01605	0.226362	39.988	10	KRAS:p.G12C/S:c.34G>T/A	FALSE	1.50377	FALSE	166992		conc neg
TSB01605	0.226362	39.988	10	KRAS:p.G12D/V:c.35G>A/T	FALSE	2.61793	FALSE	166992		conc neg
TSB01605	0.226362	39.988	10	KRAS:p.G13D:c.38G>A	TRUE	46.391	TRUE	166278	35.48	conc pos
TSB01615	0.18364	43.0955	26	TP53:p.Y220C:c.659A>G	FALSE	-0.252744	FALSE	35042		conc neg
TSB01615	0.18364	43.0955	26	TP53:p.R213*:c.637C>T	FALSE	-1.70071	FALSE	35042		conc neg
TSB01615	0.18364	43.0955	14	NRAS:p.Q61K:c.181C>A	FALSE	0.214553	FALSE	12656		conc neg
TSB01615	0.18364	43.0955	14	NRAS:p.Q61L:c.182A>T	FALSE	-1.34047	FALSE	12656		conc neg
TSB01615	0.18364	43.0955	14	NRAS:p.Q61R:c.182A>G	TRUE	98.1332	TRUE	12625	45.47	conc pos
TSB01643	0.404076	12.6081	13	NRAS:p.G12D:c.35G>A	TRUE	8.12497	FALSE	15272		disc pos
TSB01643	0.404076	12.6081	13	NRAS:p.G12S/C:c.34G>A/T	FALSE	1.42784	FALSE	15272		conc neg
TSB01643	0.404076	12.6081	13	NRAS:p.G12V:c.35G>T	FALSE	-1.00438	FALSE	15272		conc neg
TSB01643	0.404076	12.6081	4	EGFR:p.E746_A750del:c.2235_2249del15	FALSE	0.274271	NA	60437		exclude	Not detectable by pipeline
TSB01643	0.404076	12.6081	4	EGFR:p.L747_T751del:c.2240_2254del15	FALSE	-0.544961	NA	60437		exclude	Not detectable by pipeline
TSB01643	0.404076	12.6081	4	EGFR:p.E746_A750del:c.2236_2250del15	FALSE	-0.362717	NA	60437		exclude	Not detectable by pipeline
TSB01643	0.404076	12.6081	4	EGFR:p.E746_T751>A:c.2237_2251del15	FALSE	-0.0849832	NA	60437		exclude	Not detectable by pipeline
TSB01643	0.404076	12.6081	4	EGFR:p.L747_E749P/del:c.2239_2248>C/G	FALSE	1.10154	NA	60437		exclude	Not detectable by pipeline
TSB01643	0.404076	12.6081	4	EGFR:p.L747_P753>S:c.2240_2257del18	FALSE	0.822745	NA	60437		exclude	Not detectable by pipeline
TSB01645	0.202589	33.791	10	KRAS:p.G12A:c.35G>C	FALSE	-0.793798	FALSE	132433		conc neg
TSB01645	0.202589	33.791	10	KRAS:p.G12C/S:c.34G>T/A	TRUE	11.8948	TRUE	131976	30.34	conc pos
TSB01645	0.202589	33.791	10	KRAS:p.G12D/V:c.35G>A/T	FALSE	-1.15869	FALSE	132433		conc neg
TSB01645	0.202589	33.791	10	KRAS:p.G13D:c.38G>A	FALSE	-0.954918	FALSE	132433		conc neg
TSB01645	0.202589	33.791	16	PIK3CA:p.H1047L:c.3140A>T	FALSE	-0.166938	FALSE	41206		conc neg
TSB01645	0.202589	33.791	16	PIK3CA:p.H1047R:c.3140A>G	FALSE	-0.337543	FALSE	41206		conc neg
TSB01650	0.221469	28.5221	24	TP53:p.R273C/S:c.817C>T/A	FALSE	-1.61104	NA	80043		exclude	mutation overlaps primer
TSB01650	0.221469	28.5221	24	TP53:p.R273H/L:c.818G>A/T	TRUE	13.0721	NA	80043		exclude	mutation overlaps primer
TSB01650	0.221469	28.5221	24	TP53:p.R282W:c.844C>T	FALSE	-1.45575	FALSE	80043		conc neg
TSB01650	0.221469	28.5221	13	NRAS:p.G12D:c.35G>A	FALSE	-1.66959	FALSE	12235		conc neg
TSB01650	0.221469	28.5221	13	NRAS:p.G12S/C:c.34G>A/T	FALSE	-0.0864988	FALSE	12235		conc neg
TSB01650	0.221469	28.5221	13	NRAS:p.G12V:c.35G>T	FALSE	-0.57711	FALSE	12235		conc neg
TSB01650	0.221469	28.5221	4	EGFR:p.E746_A750del:c.2235_2249del15	TRUE	12.4522	NA	23784		exclude	Not detectable by pipeline
TSB01650	0.221469	28.5221	4	EGFR:p.L747_T751del:c.2240_2254del15	FALSE	0.384183	NA	23784		exclude	Not detectable by pipeline
TSB01650	0.221469	28.5221	4	EGFR:p.E746_A750del:c.2236_2250del15	FALSE	-0.482358	NA	23784		exclude	Not detectable by pipeline
TSB01650	0.221469	28.5221	4	EGFR:p.E746_T751>A:c.2237_2251del15	FALSE	-0.161811	NA	23784		exclude	Not detectable by pipeline
TSB01650	0.221469	28.5221	4	EGFR:p.L747_E749P/del:c.2239_2248>C/G	FALSE	-0.870474	NA	23784		exclude	Not detectable by pipeline
TSB01650	0.221469	28.5221	4	EGFR:p.L747_P753>S:c.2240_2257del18	FALSE	0.412927	NA	23784		exclude	Not detectable by pipeline
TSB01654	0.205937	32.0113	13	NRAS:p.G12D:c.35G>A	FALSE	0.204962	FALSE	22296		conc neg
TSB01654	0.205937	32.0113	13	NRAS:p.G12S/C:c.34G>A/T	FALSE	-0.701061	FALSE	22296		conc neg
TSB01654	0.205937	32.0113	13	NRAS:p.G12V:c.35G>T	FALSE	-0.481928	FALSE	22296		conc neg
TSB01654	0.205937	32.0113	4	EGFR:p.E746_A750del:c.2235_2249del15	TRUE	105.019	NA	12760		exclude	Not detectable by pipeline
TSB01654	0.205937	32.0113	4	EGFR:p.L747_T751del:c.2240_2254del15	FALSE	-0.210764	NA	12760		exclude	Not detectable by pipeline
TSB01654	0.205937	32.0113	4	EGFR:p.E746_A750del:c.2236_2250del15	FALSE	-0.307722	NA	12760		exclude	Not detectable by pipeline
TSB01654	0.205937	32.0113	4	EGFR:p.E746_T751>A:c.2237_2251del15	FALSE	0.163878	NA	12760		exclude	Not detectable by pipeline
TSB01654	0.205937	32.0113	4	EGFR:p.L747_E749P/del:c.2239_2248>C/G	FALSE	-0.742806	NA	12760		exclude	Not detectable by pipeline
TSB01654	0.205937	32.0113	4	EGFR:p.L747_P753>S:c.2240_2257del18	FALSE	3.53508	NA	12760		exclude	Not detectable by pipeline
TSB01664	0.281894	31.3351	16	PIK3CA:p.H1047L:c.3140A>T	FALSE	0.507798	FALSE	24610		conc neg
TSB01664	0.281894	31.3351	16	PIK3CA:p.H1047R:c.3140A>G	FALSE	-0.290983	FALSE	24610		conc neg
TSB01664	0.281894	31.3351	10	KRAS:p.G12A:c.35G>C	FALSE	0.942392	FALSE	127590		conc neg
TSB01664	0.281894	31.3351	10	KRAS:p.G12C/S:c.34G>T/A	TRUE	11.4831	TRUE	127346	32.49	conc pos
TSB01664	0.281894	31.3351	10	KRAS:p.G12D/V:c.35G>A/T	FALSE	2.48976	FALSE	127590		conc neg
TSB01664	0.281894	31.3351	10	KRAS:p.G13D:c.38G>A	FALSE	0.0101821	FALSE	127590		conc neg
TSB01666	0.212137	47.7476	10	KRAS:p.G12A:c.35G>C	FALSE	0.696285	FALSE	214812		conc neg
TSB01666	0.212137	47.7476	10	KRAS:p.G12C/S:c.34G>T/A	FALSE	-0.940883	FALSE	214812		conc neg
TSB01666	0.212137	47.7476	10	KRAS:p.G12D/V:c.35G>A/T	FALSE	1.02806	FALSE	214812		conc neg
TSB01666	0.212137	47.7476	10	KRAS:p.G13D:c.38G>A	TRUE	104.862	TRUE	214116	57.41	conc pos
TSB01668	0.25118	39.2103	6	EGFR:p.L861Q:c.2582T>A	FALSE	-0.485647	FALSE	33708		conc neg
TSB01668	0.25118	39.2103	6	EGFR:p.L858R:c.2573T>G	FALSE	2.41588	FALSE	33708		conc neg
TSB01668	0.25118	39.2103	10	KRAS:p.G12A:c.35G>C	TRUE	42.1242	TRUE	88560	33.84	conc pos
TSB01668	0.25118	39.2103	10	KRAS:p.G12C/S:c.34G>T/A	FALSE	0.795264	FALSE	89289		conc neg
TSB01668	0.25118	39.2103	10	KRAS:p.G12D/V:c.35G>A/T	FALSE	1.19654	FALSE	89289		conc neg
TSB01668	0.25118	39.2103	10	KRAS:p.G13D:c.38G>A	FALSE	1.98568	FALSE	89289		conc neg
TSB01671	0.271893	29.1025	16	PIK3CA:p.H1047L:c.3140A>T	FALSE	-0.131913	FALSE	48106		conc neg
TSB01671	0.271893	29.1025	16	PIK3CA:p.H1047R:c.3140A>G	TRUE	14.3594	TRUE	47769	29.11	conc pos
TSB01671	0.271893	29.1025	10	KRAS:p.G12A:c.35G>C	FALSE	1.2344	FALSE	104311		conc neg
TSB01671	0.271893	29.1025	10	KRAS:p.G12C/S:c.34G>T/A	FALSE	0.506468	FALSE	104311		conc neg
TSB01671	0.271893	29.1025	10	KRAS:p.G12D/V:c.35G>A/T	FALSE	2.24989	FALSE	104311		conc neg
TSB01671	0.271893	29.1025	10	KRAS:p.G13D:c.38G>A	FALSE	0.356456	FALSE	104311		conc neg
TSB01672	0.219288	49.8725	10	KRAS:p.G12A:c.35G>C	FALSE	-0.352346	FALSE	165326		conc neg
TSB01672	0.219288	49.8725	10	KRAS:p.G12C/S:c.34G>T/A	FALSE	-0.235262	FALSE	165326		conc neg
TSB01672	0.219288	49.8725	10	KRAS:p.G12D/V:c.35G>A/T	FALSE	1.73646	FALSE	165326		conc neg
TSB01672	0.219288	49.8725	10	KRAS:p.G13D:c.38G>A	TRUE	12.2765	TRUE	164349	9.7	conc pos
TSB01673	0.241437	46.3712	23	TP53:p.G245S/C:c.733G>A/T	TRUE	17.8138	TRUE	78917	67.64	conc pos
TSB01673	0.241437	46.3712	23	TP53:p.R248Q/L:c.743G>A/T	FALSE	1.04042	FALSE	79098		conc neg
TSB01673	0.241437	46.3712	23	TP53:p.R248W:c.742C>T	FALSE	0.620442	FALSE	79098		conc neg
TSB01673	0.241437	46.3712	23	TP53:p.R249S:c.747G>T	FALSE	0.870531	FALSE	79098		conc neg
TSB01673	0.241437	46.3712	11	KRAS:p.Q61H:c.183A>C	FALSE	3.15695	FALSE	268967		conc neg
TSB01673	0.241437	46.3712	11	KRAS:p.Q61H:c.183A>T	TRUE	39.6139	TRUE	268580	39.8	conc pos
TSB01673	0.241437	46.3712	11	KRAS:p.Q61K/K:c.180_181TC>TA/AA	FALSE	-0.477522	FALSE	268967		conc neg
TSB01674	0.219281	42.8844	2	BRAF:p.V600E:c.1799T>A	FALSE	-0.435605	FALSE	37409		conc neg
TSB01674	0.219281	42.8844	2	BRAF:p.V600K:c.1798_1799GT>AA	FALSE	-0.0295039	FALSE	37409		conc neg
TSB01674	0.219281	42.8844	21	TP53:p.R175H:c.524G>A	TRUE	23.1484	TRUE	81141	47.96	conc pos
TSB01674	0.219281	42.8844	21	TP53:p.C176F:c.527G>T	FALSE	0.538872	FALSE	82352		conc neg
TSB01674	0.219281	42.8844	21	TP53:p.H179R:c.536A>G	FALSE	-0.298903	FALSE	82352		conc neg
TSB01679	0.210053	56.168	10	KRAS:p.G12A:c.35G>C	FALSE	1.84038	FALSE	191555		conc neg
TSB01679	0.210053	56.168	10	KRAS:p.G12C/S:c.34G>T/A	FALSE	0.10768	FALSE	191555		conc neg
TSB01679	0.210053	56.168	10	KRAS:p.G12D/V:c.35G>A/T	FALSE	1.49463	FALSE	191555		conc neg
TSB01679	0.210053	56.168	10	KRAS:p.G13D:c.38G>A	TRUE	96.9894	TRUE	190876	57.71	conc pos
TSB01679	0.210053	56.168	23	TP53:p.G245S/C:c.733G>A/T	TRUE	19.4707	TRUE	77259	35.31	conc pos
TSB01679	0.210053	56.168	23	TP53:p.R248Q/L:c.743G>A/T	FALSE	-0.328131	FALSE	77621		conc neg
TSB01679	0.210053	56.168	23	TP53:p.R248W:c.742C>T	FALSE	0.134966	FALSE	77621		conc neg
TSB01679	0.210053	56.168	23	TP53:p.R249S:c.747G>T	FALSE	1.63392	FALSE	77621		conc neg
TSB01682	0.348666	16.848	23	TP53:p.G245S/C:c.733G>A/T	TRUE	8.48347	TRUE	111638	54.52	conc pos
TSB01682	0.348666	16.848	23	TP53:p.R248Q/L:c.743G>A/T	FALSE	2.24192	FALSE	111969		conc neg
TSB01682	0.348666	16.848	23	TP53:p.R248W:c.742C>T	FALSE	1.34796	FALSE	111969		conc neg
TSB01682	0.348666	16.848	23	TP53:p.R249S:c.747G>T	FALSE	1.67505	FALSE	111969		conc neg
TSB01683	0.25275	29.0945	10	KRAS:p.G12A:c.35G>C	FALSE	1.17528	FALSE	172052		conc neg
TSB01683	0.25275	29.0945	10	KRAS:p.G12C/S:c.34G>T/A	FALSE	0.310656	FALSE	172052		conc neg
TSB01683	0.25275	29.0945	10	KRAS:p.G12D/V:c.35G>A/T	FALSE	2.68748	FALSE	172052		conc neg
TSB01683	0.25275	29.0945	10	KRAS:p.G13D:c.38G>A	TRUE	24.1693	TRUE	171295	29.27	conc pos
TSB01703	0.170093	53.1157	26	TP53:p.Y220C:c.659A>G	FALSE	-1.02994	FALSE	33431		conc neg
TSB01703	0.170093	53.1157	26	TP53:p.R213*:c.637C>T	FALSE	-1.26115	FALSE	33431		conc neg
TSB01703	0.170093	53.1157	14	NRAS:p.Q61K:c.181C>A	FALSE	-0.448088	FALSE	12345		conc neg
TSB01703	0.170093	53.1157	14	NRAS:p.Q61L:c.182A>T	FALSE	-1.1304	FALSE	12345		conc neg
TSB01703	0.170093	53.1157	14	NRAS:p.Q61R:c.182A>G	TRUE	79.8767	TRUE	12314	77.76	conc pos
TSB01704	0.258196	26.5384	26	TP53:p.Y220C:c.659A>G	FALSE	-0.561708	FALSE	55101		conc neg
TSB01704	0.258196	26.5384	26	TP53:p.R213*:c.637C>T	FALSE	-1.26444	FALSE	55101		conc neg
TSB01704	0.258196	26.5384	14	NRAS:p.Q61K:c.181C>A	TRUE	15.6422	TRUE	24811	33.63	conc pos
TSB01704	0.258196	26.5384	14	NRAS:p.Q61L:c.182A>T	FALSE	-1.01295	FALSE	24835		conc neg
TSB01704	0.258196	26.5384	14	NRAS:p.Q61R:c.182A>G	FALSE	-1.16321	FALSE	24835		conc neg
TSB01706	0.234487	27.1356	20	PTEN:p.R159S:c.477G>T	FALSE	3.63864	FALSE	170908		conc neg
TSB01711	0.195191	45.4546	26	TP53:p.Y220C:c.659A>G	FALSE	-0.426897	FALSE	41819		conc neg
TSB01711	0.195191	45.4546	26	TP53:p.R213*:c.637C>T	FALSE	-0.852088	FALSE	41819		conc neg
TSB01711	0.195191	45.4546	14	NRAS:p.Q61K:c.181C>A	TRUE	15.5746	TRUE	23400	32.01	conc pos
TSB01711	0.195191	45.4546	14	NRAS:p.Q61L:c.182A>T	FALSE	-0.666151	FALSE	23425		conc neg
TSB01711	0.195191	45.4546	14	NRAS:p.Q61R:c.182A>G	FALSE	0.718197	FALSE	23425		conc neg
TSB01722	0.233681	31.3897	2	BRAF:p.V600E:c.1799T>A	FALSE	-0.284091	FALSE	48075		conc neg
TSB01722	0.233681	31.3897	2	BRAF:p.V600K:c.1798_1799GT>AA	TRUE	19.015	TRUE	48080	31.1	conc pos
TSB01724	0.228385	35.3807	13	NRAS:p.G12D:c.35G>A	FALSE	-1.13138	FALSE	27321		conc neg
TSB01724	0.228385	35.3807	13	NRAS:p.G12S/C:c.34G>A/T	TRUE	33.8005	TRUE	26957	73.01	conc pos
TSB01724	0.228385	35.3807	13	NRAS:p.G12V:c.35G>T	FALSE	-0.651717	FALSE	27321		conc neg
TSB01724	0.228385	35.3807	4	EGFR:p.E746_A750del:c.2235_2249del15	FALSE	0.890832	NA	47040		exclude	Not detectable by pipeline
TSB01724	0.228385	35.3807	4	EGFR:p.L747_T751del:c.2240_2254del15	FALSE	-0.398441	NA	47040		exclude	Not detectable by pipeline
TSB01724	0.228385	35.3807	4	EGFR:p.E746_A750del:c.2236_2250del15	FALSE	-0.200334	NA	47040		exclude	Not detectable by pipeline
TSB01724	0.228385	35.3807	4	EGFR:p.E746_T751>A:c.2237_2251del15	FALSE	0.17685	NA	47040		exclude	Not detectable by pipeline
TSB01724	0.228385	35.3807	4	EGFR:p.L747_E749P/del:c.2239_2248>C/G	FALSE	-1.0899	NA	47040		exclude	Not detectable by pipeline
TSB01724	0.228385	35.3807	4	EGFR:p.L747_P753>S:c.2240_2257del18	FALSE	0.19577	NA	47040		exclude	Not detectable by pipeline
TSB01748	0.308343	17.7337	10	KRAS:p.G12A:c.35G>C	FALSE	-0.133242	FALSE	23562		conc neg
TSB01748	0.308343	17.7337	10	KRAS:p.G12C/S:c.34G>T/A	TRUE	15.7644	TRUE	23519	27.46	conc pos
TSB01748	0.308343	17.7337	10	KRAS:p.G12D/V:c.35G>A/T	FALSE	0.299522	FALSE	23562		conc neg
TSB01748	0.308343	17.7337	10	KRAS:p.G13D:c.38G>A	FALSE	-0.909512	FALSE	23562		conc neg
TSB01748	0.308343	17.7337	16	PIK3CA:p.H1047L:c.3140A>T	FALSE	-0.868749	FALSE	16132		conc neg
TSB01748	0.308343	17.7337	16	PIK3CA:p.H1047R:c.3140A>G	FALSE	-0.544114	FALSE	16132		conc neg
TSB01756	0.221241	29.1368	25	TP53:p.V157F:c.469G>T	TRUE	5.37222	TRUE	124220	18.72	conc pos
TSB01756	0.221241	29.1368	25	TP53:p.Y163C:c.488A>G	FALSE	-0.599844	FALSE	129163		conc neg
TSB01761	0.277519	17.54	24	TP53:p.R273C/S:c.817C>T/A	FALSE	-0.27258	NA	54441		exclude	mutation overlaps primer
TSB01761	0.277519	17.54	24	TP53:p.R273H/L:c.818G>A/T	FALSE	-0.20768	NA	54441		exclude	mutation overlaps primer
TSB01761	0.277519	17.54	24	TP53:p.R282W:c.844C>T	TRUE	5.81618	TRUE	80184	32.34	conc pos
TSB01761	0.277519	17.54	27	TP53:p.R306*:c.916C>T	FALSE	-0.895481	FALSE	44744		conc neg
TSB01766	0.265699	10.4703	11	KRAS:p.Q61H:c.183A>C	TRUE	9.68536	FALSE	223906		disc pos
TSB01766	0.265699	10.4703	11	KRAS:p.Q61H:c.183A>T	FALSE	-0.41394	FALSE	223906		conc neg
TSB01766	0.265699	10.4703	11	KRAS:p.Q61K/K:c.180_181TC>TA/AA	FALSE	-0.491301	FALSE	223906		conc neg
TSB01767	0.409255	23.9434	23	TP53:p.G245S/C:c.733G>A/T	FALSE	4.45508	TRUE	74890	23.68	disc neg
TSB01767	0.409255	23.9434	23	TP53:p.R248Q/L:c.743G>A/T	FALSE	-1.10582	FALSE	75380		conc neg
TSB01767	0.409255	23.9434	23	TP53:p.R248W:c.742C>T	FALSE	-0.944664	FALSE	75380		conc neg
TSB01767	0.409255	23.9434	23	TP53:p.R249S:c.747G>T	FALSE	-1.36366	FALSE	75380		conc neg
TSB01780	0.291899	27.6116	10	KRAS:p.G12A:c.35G>C	FALSE	-1.02879	FALSE	86523		conc neg
TSB01780	0.291899	27.6116	10	KRAS:p.G12C/S:c.34G>T/A	TRUE	16.3835	TRUE	86174	19.69	conc pos
TSB01780	0.291899	27.6116	10	KRAS:p.G12D/V:c.35G>A/T	FALSE	-1.2152	FALSE	86523		conc neg
TSB01780	0.291899	27.6116	10	KRAS:p.G13D:c.38G>A	FALSE	0.654818	FALSE	86523		conc neg
TSB01780	0.291899	27.6116	16	PIK3CA:p.H1047L:c.3140A>T	FALSE	0.151516	FALSE	37600		conc neg
TSB01780	0.291899	27.6116	16	PIK3CA:p.H1047R:c.3140A>G	FALSE	-0.553861	FALSE	37600		conc neg
TSB01782	0.303362	18.4051	16	PIK3CA:p.H1047L:c.3140A>T	FALSE	-0.37904	FALSE	42617		conc neg
TSB01782	0.303362	18.4051	16	PIK3CA:p.H1047R:c.3140A>G	TRUE	7.21761	FALSE	42617		disc pos
TSB01782	0.303362	18.4051	10	KRAS:p.G12A:c.35G>C	FALSE	0.00171203	FALSE	10119		conc neg
TSB01782	0.303362	18.4051	10	KRAS:p.G12C/S:c.34G>T/A	FALSE	-0.502184	FALSE	10119		conc neg
TSB01782	0.303362	18.4051	10	KRAS:p.G12D/V:c.35G>A/T	FALSE	1.91322	FALSE	10119		conc neg
TSB01782	0.303362	18.4051	10	KRAS:p.G13D:c.38G>A	FALSE	-1.38219	FALSE	10119		conc neg
TSB01783	0.307862	16.6004	24	TP53:p.R273C/S:c.817C>T/A	FALSE	-1.30692	NA	91564		exclude	mutation overlaps primer
TSB01783	0.307862	16.6004	24	TP53:p.R273H/L:c.818G>A/T	TRUE	43.8228	NA	91564		exclude	mutation overlaps primer
TSB01783	0.307862	16.6004	24	TP53:p.R282W:c.844C>T	FALSE	2.93935	FALSE	91564		conc neg
TSB01784	0.237069	23.3813	11	KRAS:p.Q61H:c.183A>C	TRUE	9.3857	FALSE	283519		disc pos
TSB01784	0.237069	23.3813	11	KRAS:p.Q61H:c.183A>T	FALSE	-0.439614	FALSE	283519		conc neg
TSB01784	0.237069	23.3813	11	KRAS:p.Q61K/K:c.180_181TC>TA/AA	FALSE	-0.240337	FALSE	283519		conc neg
TSB01786	0.260497	24.8139	21	TP53:p.R175H:c.524G>A	FALSE	-1.72159	FALSE	167704		conc neg
TSB01786	0.260497	24.8139	21	TP53:p.C176F:c.527G>T	TRUE	117.792	TRUE	162860	53.41	conc pos
TSB01786	0.260497	24.8139	21	TP53:p.H179R:c.536A>G	FALSE	-1.4099	FALSE	167704		conc neg
TSB01787	0.205842	24.0882	24	TP53:p.R273C/S:c.817C>T/A	FALSE	-0.684335	NA	87913		exclude	mutation overlaps primer
TSB01787	0.205842	24.0882	24	TP53:p.R273H/L:c.818G>A/T	TRUE	48.1275	NA	87913		exclude	mutation overlaps primer
TSB01787	0.205842	24.0882	24	TP53:p.R282W:c.844C>T	FALSE	0.00431515	FALSE	87913		conc neg
TSB01792	0.207742	28.9258	10	KRAS:p.G12A:c.35G>C	FALSE	-0.770781	FALSE	130173		conc neg
TSB01792	0.207742	28.9258	10	KRAS:p.G12C/S:c.34G>T/A	TRUE	15.1188	TRUE	129779	22.77	conc pos
TSB01792	0.207742	28.9258	10	KRAS:p.G12D/V:c.35G>A/T	FALSE	0.0717282	FALSE	130173		conc neg
TSB01792	0.207742	28.9258	10	KRAS:p.G13D:c.38G>A	FALSE	-0.503008	FALSE	130173		conc neg
TSB01792	0.207742	28.9258	16	PIK3CA:p.H1047L:c.3140A>T	FALSE	-1.13363	FALSE	39427		conc neg
TSB01792	0.207742	28.9258	16	PIK3CA:p.H1047R:c.3140A>G	FALSE	0.17435	FALSE	39427		conc neg
TSB01794	0.240182	23.223	5	EGFR:p.G719C:c.2155G>T	TRUE	7.85919	FALSE	170706		disc pos
TSB01794	0.240182	23.223	5	EGFR:p.G719A:c.2156G>C	FALSE	1.097	FALSE	170706		conc neg
TSB01794	0.240182	23.223	5	EGFR:p.G719S:c.2155G>A	TRUE	7.17033	FALSE	170706		disc pos
TSB01799	0.244411	24.0438	26	TP53:p.Y220C:c.659A>G	FALSE	0.245602	FALSE	45724		conc neg
TSB01799	0.244411	24.0438	26	TP53:p.R213*:c.637C>T	TRUE	23.3312	TRUE	45545	14.24	conc pos
TSB01799	0.244411	24.0438	14	NRAS:p.Q61K:c.181C>A	FALSE	0.0184819	FALSE	21442		conc neg
TSB01799	0.244411	24.0438	14	NRAS:p.Q61L:c.182A>T	FALSE	-0.0440354	FALSE	21442		conc neg
TSB01799	0.244411	24.0438	14	NRAS:p.Q61R:c.182A>G	FALSE	4.09902	FALSE	21442		conc neg
TSB01801	0.213867	34.3671	24	TP53:p.R273C/S:c.817C>T/A	TRUE	8.41402	NA	82732		exclude	mutation overlaps primer
TSB01801	0.213867	34.3671	24	TP53:p.R273H/L:c.818G>A/T	FALSE	-0.290183	NA	82732		exclude	mutation overlaps primer
TSB01801	0.213867	34.3671	24	TP53:p.R282W:c.844C>T	FALSE	1.45688	FALSE	82732		conc neg
TSB01802	0.230135	32.3882	21	TP53:p.R175H:c.524G>A	FALSE	1.49275	FALSE	168135		conc neg
TSB01802	0.230135	32.3882	21	TP53:p.C176F:c.527G>T	TRUE	59.041	TRUE	164193	40.96	conc pos
TSB01802	0.230135	32.3882	21	TP53:p.H179R:c.536A>G	FALSE	0.168991	FALSE	168135		conc neg
TSB01805	0.221804	31.3575	8	IDH2:p.R140Q:c.419G>A	FALSE	4.91519	NA	0		exclude	PCR failure
TSB01805	0.221804	31.3575	16	PIK3CA:p.H1047L:c.3140A>T	FALSE	-1.46331	FALSE	36870		conc neg
TSB01805	0.221804	31.3575	16	PIK3CA:p.H1047R:c.3140A>G	FALSE	5.56218	FALSE	36870		conc neg
TSB01805	0.221804	31.3575	10	KRAS:p.G12A:c.35G>C	FALSE	-1.21191	FALSE	89827		conc neg
TSB01805	0.221804	31.3575	10	KRAS:p.G12C/S:c.34G>T/A	FALSE	-0.559233	FALSE	89827		conc neg
TSB01805	0.221804	31.3575	10	KRAS:p.G12D/V:c.35G>A/T	FALSE	-0.702985	FALSE	89827		conc neg
TSB01805	0.221804	31.3575	10	KRAS:p.G13D:c.38G>A	FALSE	-0.91786	FALSE	89827		conc neg
TSB01806	0.306072	14.6584	24	TP53:p.R273C/S:c.817C>T/A	FALSE	1.55946	NA	65848		exclude	mutation overlaps primer
TSB01806	0.306072	14.6584	24	TP53:p.R273H/L:c.818G>A/T	FALSE	-0.551381	NA	65848		exclude	mutation overlaps primer
TSB01806	0.306072	14.6584	24	TP53:p.R282W:c.844C>T	TRUE	8.25757	TRUE	88466	45.39	conc pos
TSB01806	0.306072	14.6584	27	TP53:p.R306*:c.916C>T	FALSE	-0.493522	FALSE	35638		conc neg
TSB01808	0.234466	45.6702	6	EGFR:p.L861Q:c.2582T>A	FALSE	5.7183	FALSE	35810		conc neg
TSB01808	0.234466	45.6702	6	EGFR:p.L858R:c.2573T>G	FALSE	-0.513172	FALSE	35810		conc neg
TSB01808	0.234466	45.6702	10	KRAS:p.G12A:c.35G>C	FALSE	-1.02244	FALSE	75680		conc neg
TSB01808	0.234466	45.6702	10	KRAS:p.G12C/S:c.34G>T/A	FALSE	-0.10804	FALSE	75680		conc neg
TSB01808	0.234466	45.6702	10	KRAS:p.G12D/V:c.35G>A/T	FALSE	-1.16006	FALSE	75680		conc neg
TSB01808	0.234466	45.6702	10	KRAS:p.G13D:c.38G>A	FALSE	0.387644	FALSE	75680		conc neg
TSB01810	0.262086	22.3046	3	EGFR:p.D770_N771insSVD:c.2311_2312ins9	FALSE	-0.229142	NA	166366		exclude	Not detectable by pipeline
TSB01810	0.262086	22.3046	3	EGFR:p.H773_V774insNPH:c.2319_2320ins9	FALSE	-0.643218	NA	166366		exclude	Not detectable by pipeline
TSB01810	0.262086	22.3046	3	EGFR:p.V769_D770insASV:c.2307_2308ins9	FALSE	-1.32761	NA	166366		exclude	Not detectable by pipeline
TSB01810	0.262086	22.3046	3	EGFR:p.T790M:c.2369C>T	TRUE	8.73915	TRUE	166263	23.15	conc pos
TSB01810	0.262086	22.3046	16	PIK3CA:p.H1047L:c.3140A>T	FALSE	-1.2783	FALSE	27669		conc neg
TSB01810	0.262086	22.3046	16	PIK3CA:p.H1047R:c.3140A>G	TRUE	13.19	FALSE	27669		disc pos
TSB01810	0.262086	22.3046	10	KRAS:p.G12A:c.35G>C	FALSE	-0.653009	FALSE	110387		conc neg
TSB01810	0.262086	22.3046	10	KRAS:p.G12C/S:c.34G>T/A	FALSE	-0.636025	FALSE	110387		conc neg
TSB01810	0.262086	22.3046	10	KRAS:p.G12D/V:c.35G>A/T	FALSE	-0.432072	FALSE	110387		conc neg
TSB01810	0.262086	22.3046	10	KRAS:p.G13D:c.38G>A	FALSE	-0.981107	FALSE	110387		conc neg
TSB01811	0.279688	16.1159	26	TP53:p.Y220C:c.659A>G	FALSE	4.06582	FALSE	43287		conc neg
TSB01811	0.279688	16.1159	26	TP53:p.R213*:c.637C>T	TRUE	7.65443	TRUE	43143	13.7	conc pos
TSB01811	0.279688	16.1159	14	NRAS:p.Q61K:c.181C>A	FALSE	-0.161572	FALSE	14171		conc neg
TSB01811	0.279688	16.1159	14	NRAS:p.Q61L:c.182A>T	FALSE	-0.551084	FALSE	14171		conc neg
TSB01811	0.279688	16.1159	14	NRAS:p.Q61R:c.182A>G	FALSE	-0.239262	FALSE	14171		conc neg
TSB01812	0.265238	30.4105	26	TP53:p.Y220C:c.659A>G	TRUE	8.23607	FALSE	63648	0.62	disc pos
TSB01812	0.265238	30.4105	26	TP53:p.R213*:c.637C>T	FALSE	-0.561941	FALSE	63661		conc neg
TSB01812	0.265238	30.4105	14	NRAS:p.Q61K:c.181C>A	FALSE	-0.647775	FALSE	20228		conc neg
TSB01812	0.265238	30.4105	14	NRAS:p.Q61L:c.182A>T	FALSE	-0.91019	FALSE	20228		conc neg
TSB01812	0.265238	30.4105	14	NRAS:p.Q61R:c.182A>G	FALSE	1.43408	FALSE	20228		conc neg
TSB01815	0.19788	29.958	6	EGFR:p.L861Q:c.2582T>A	TRUE	6.79964	FALSE	22814		disc pos
TSB01815	0.19788	29.958	6	EGFR:p.L858R:c.2573T>G	FALSE	0.58353	FALSE	22814		conc neg
TSB01815	0.19788	29.958	10	KRAS:p.G12A:c.35G>C	FALSE	-0.88089	FALSE	58206		conc neg
TSB01815	0.19788	29.958	10	KRAS:p.G12C/S:c.34G>T/A	FALSE	-0.562622	FALSE	58206		conc neg
TSB01815	0.19788	29.958	10	KRAS:p.G12D/V:c.35G>A/T	FALSE	1.15272	FALSE	58206		conc neg
TSB01815	0.19788	29.958	10	KRAS:p.G13D:c.38G>A	FALSE	-0.276763	FALSE	58206		conc neg
TSB01820	0.197666	34.4053	24	TP53:p.R273C/S:c.817C>T/A	TRUE	33.9198	NA	93379		exclude	mutation overlaps primer
TSB01820	0.197666	34.4053	24	TP53:p.R273H/L:c.818G>A/T	FALSE	-0.842623	NA	93379		exclude	mutation overlaps primer
TSB01820	0.197666	34.4053	24	TP53:p.R282W:c.844C>T	FALSE	1.62672	FALSE	93379		conc neg
TSB01821	0.291676	17.9487	24	TP53:p.R273C/S:c.817C>T/A	FALSE	1.03526	NA	47140		exclude	mutation overlaps primer
TSB01821	0.291676	17.9487	24	TP53:p.R273H/L:c.818G>A/T	TRUE	25.795	NA	47140		exclude	mutation overlaps primer
TSB01821	0.291676	17.9487	24	TP53:p.R282W:c.844C>T	FALSE	2.23933	FALSE	47140		conc neg
TSB01822	0.242665	26.5645	23	TP53:p.G245S/C:c.733G>A/T	FALSE	0.000436143	FALSE	67610		conc neg
TSB01822	0.242665	26.5645	23	TP53:p.R248Q/L:c.743G>A/T	TRUE	20.3284	TRUE	67286	22.34	conc pos
TSB01822	0.242665	26.5645	23	TP53:p.R248W:c.742C>T	FALSE	0.0695571	FALSE	67610		conc neg
TSB01822	0.242665	26.5645	23	TP53:p.R249S:c.747G>T	FALSE	0.929253	FALSE	67610		conc neg
TSB01823	0.235087	27.8749	15	PIK3CA:p.E542K:c.1624G>A	FALSE	-0.379533	FALSE	9579		conc neg
TSB01823	0.235087	27.8749	15	PIK3CA:p.E545K:c.1633G>A	TRUE	27.6111	TRUE	9576	32.61	conc pos
TSB01823	0.235087	27.8749	15	PIK3CA:p.Q546K:c.1636C>A	FALSE	-0.253691	FALSE	9579		conc neg
TSB01824	0.268426	19.7333	15	PIK3CA:p.E542K:c.1624G>A	TRUE	19.2058	TRUE	183	15.76	conc pos
TSB01824	0.268426	19.7333	15	PIK3CA:p.E545K:c.1633G>A	FALSE	0.508567	FALSE	183		conc neg
TSB01824	0.268426	19.7333	15	PIK3CA:p.Q546K:c.1636C>A	FALSE	-0.684842	FALSE	183		conc neg
TSB01825	0.225402	26.6116	24	TP53:p.R273C/S:c.817C>T/A	FALSE	-0.27041	NA	28494		exclude	mutation overlaps primer
TSB01825	0.225402	26.6116	24	TP53:p.R273H/L:c.818G>A/T	FALSE	0.508282	NA	28494		exclude	mutation overlaps primer
TSB01825	0.225402	26.6116	24	TP53:p.R282W:c.844C>T	TRUE	12.2493	TRUE	55268	48.4	conc pos
TSB01825	0.225402	26.6116	27	TP53:p.R306*:c.916C>T	FALSE	-0.771449	FALSE	40512		conc neg
TSB01827	0.2154	28.9977	22	TP53:p.R196*:c.586C>T	TRUE	20.3027	TRUE	136578	11.52	conc pos
TSB01829	0.207607	34.9252	24	TP53:p.R273C/S:c.817C>T/A	TRUE	28.6277	NA	88095		exclude	mutation overlaps primer
TSB01829	0.207607	34.9252	24	TP53:p.R273H/L:c.818G>A/T	FALSE	0.500376	NA	88095		exclude	mutation overlaps primer
TSB01829	0.207607	34.9252	24	TP53:p.R282W:c.844C>T	FALSE	0.68991	FALSE	88095		conc neg
TSB01830	0.243125	23.3921	24	TP53:p.R273C/S:c.817C>T/A	TRUE	9.62114	NA	102292		exclude	mutation overlaps primer
TSB01830	0.243125	23.3921	24	TP53:p.R273H/L:c.818G>A/T	FALSE	-0.789364	NA	102292		exclude	mutation overlaps primer
TSB01830	0.243125	23.3921	24	TP53:p.R282W:c.844C>T	FALSE	2.53405	FALSE	102292		conc neg
TSB01832	0.244324	23.4253	24	TP53:p.R273C/S:c.817C>T/A	TRUE	11.4158	NA	76885		exclude	mutation overlaps primer
TSB01832	0.244324	23.4253	24	TP53:p.R273H/L:c.818G>A/T	FALSE	-0.311851	NA	76885		exclude	mutation overlaps primer
TSB01832	0.244324	23.4253	24	TP53:p.R282W:c.844C>T	FALSE	3.20847	FALSE	76885		conc neg
TSB01833	0.215118	28.4313	24	TP53:p.R273C/S:c.817C>T/A	FALSE	1.51772	NA	15117		exclude	mutation overlaps primer
TSB01833	0.215118	28.4313	24	TP53:p.R273H/L:c.818G>A/T	FALSE	0.143395	NA	15117		exclude	mutation overlaps primer
TSB01833	0.215118	28.4313	24	TP53:p.R282W:c.844C>T	TRUE	6.43503	TRUE	40330	25.27	conc pos
TSB01833	0.215118	28.4313	27	TP53:p.R306*:c.916C>T	FALSE	-0.112185	FALSE	43908		conc neg
TSB01845	0.33983	11.4031	10	KRAS:p.G12A:c.35G>C	FALSE	-1.61866	FALSE	109765		conc neg
TSB01845	0.33983	11.4031	10	KRAS:p.G12C/S:c.34G>T/A	TRUE	11.5033	TRUE	109408	40.1	conc pos
TSB01845	0.33983	11.4031	10	KRAS:p.G12D/V:c.35G>A/T	FALSE	1.37622	FALSE	109765		conc neg
TSB01845	0.33983	11.4031	10	KRAS:p.G13D:c.38G>A	FALSE	-1.21013	FALSE	109765		conc neg
TSB01845	0.33983	11.4031	16	PIK3CA:p.H1047L:c.3140A>T	FALSE	-0.816122	FALSE	35446		conc neg
TSB01845	0.33983	11.4031	16	PIK3CA:p.H1047R:c.3140A>G	FALSE	-0.741515	FALSE	35446		conc neg
TSB01847	0.229243	24.8129	13	NRAS:p.G12D:c.35G>A	FALSE	0.12669	FALSE	23164		conc neg
TSB01847	0.229243	24.8129	13	NRAS:p.G12S/C:c.34G>A/T	FALSE	2.09066	FALSE	23164		conc neg
TSB01847	0.229243	24.8129	13	NRAS:p.G12V:c.35G>T	FALSE	0.953115	FALSE	23164		conc neg
TSB01847	0.229243	24.8129	4	EGFR:p.E746_A750del:c.2235_2249del15	FALSE	1.4799	NA	31630		exclude	Not detectable by pipeline
TSB01847	0.229243	24.8129	4	EGFR:p.L747_T751del:c.2240_2254del15	FALSE	-0.311859	NA	31630		exclude	Not detectable by pipeline
TSB01847	0.229243	24.8129	4	EGFR:p.E746_A750del:c.2236_2250del15	TRUE	34.1139	NA	31630		exclude	Not detectable by pipeline
TSB01847	0.229243	24.8129	4	EGFR:p.E746_T751>A:c.2237_2251del15	FALSE	-0.0533433	NA	31630		exclude	Not detectable by pipeline
TSB01847	0.229243	24.8129	4	EGFR:p.L747_E749P/del:c.2239_2248>C/G	FALSE	-0.0751497	NA	31630		exclude	Not detectable by pipeline
TSB01847	0.229243	24.8129	4	EGFR:p.L747_P753>S:c.2240_2257del18	FALSE	0.0849172	NA	31630		exclude	Not detectable by pipeline
TSB01862	0.260816	14.2908	8	IDH2:p.R140Q:c.419G>A	FALSE	4.48506	NA	0		exclude	PCR failure
TSB01862	0.260816	14.2908	23	TP53:p.G245S/C:c.733G>A/T	FALSE	-0.0363294	FALSE	79344		conc neg
TSB01862	0.260816	14.2908	23	TP53:p.R248Q/L:c.743G>A/T	FALSE	4.33808	TRUE	78926	12.71	disc neg
TSB01862	0.260816	14.2908	23	TP53:p.R248W:c.742C>T	FALSE	2.62186	FALSE	79344		conc neg
TSB01862	0.260816	14.2908	23	TP53:p.R249S:c.747G>T	FALSE	0.316296	FALSE	79344		conc neg
TSB01868	0.19557	37.975	20	PTEN:p.R159S:c.477G>T	FALSE	3.65575	FALSE	205514		conc neg
TSB01895	0.209034	33.9642	23	TP53:p.G245S/C:c.733G>A/T	TRUE	21.7218	TRUE	82483	50.63	conc pos
TSB01895	0.209034	33.9642	23	TP53:p.R248Q/L:c.743G>A/T	FALSE	0.293156	FALSE	82634		conc neg
TSB01895	0.209034	33.9642	23	TP53:p.R248W:c.742C>T	FALSE	1.0115	FALSE	82634		conc neg
TSB01895	0.209034	33.9642	23	TP53:p.R249S:c.747G>T	FALSE	2.2197	FALSE	82634		conc neg
TSB01927	0.203467	33.805	22	TP53:p.R196*:c.586C>T	TRUE	36.13	TRUE	117586	15	conc pos
TSB01928	0.216361	30.8974	15	PIK3CA:p.E542K:c.1624G>A	TRUE	11.0031	TRUE	99846	15.2	conc pos
TSB01928	0.216361	30.8974	15	PIK3CA:p.E545K:c.1633G>A	FALSE	-0.68004	FALSE	99807		conc neg
TSB01928	0.216361	30.8974	15	PIK3CA:p.Q546K:c.1636C>A	FALSE	-0.614927	FALSE	99807		conc neg
TSB01935	0.188473	47.5911	2	BRAF:p.V600E:c.1799T>A	FALSE	1.67178	FALSE	123799		conc neg
TSB01935	0.188473	47.5911	2	BRAF:p.V600K:c.1798_1799GT>AA	FALSE	4.43738	TRUE	6581	5.32	disc neg
TSB01949	0.196699	39.327	6	EGFR:p.L861Q:c.2582T>A	FALSE	5.7863	FALSE	21938		conc neg
TSB01949	0.196699	39.327	6	EGFR:p.L858R:c.2573T>G	FALSE	-1.04121	FALSE	21938		conc neg
TSB01949	0.196699	39.327	10	KRAS:p.G12A:c.35G>C	FALSE	-1.85973	FALSE	55420		conc neg
TSB01949	0.196699	39.327	10	KRAS:p.G12C/S:c.34G>T/A	FALSE	-1.00099	FALSE	55420		conc neg
TSB01949	0.196699	39.327	10	KRAS:p.G12D/V:c.35G>A/T	FALSE	-0.186798	FALSE	55420		conc neg
TSB01949	0.196699	39.327	10	KRAS:p.G13D:c.38G>A	FALSE	-1.29899	FALSE	55420		conc neg
TSB01952	0.212938	32.3045	6	EGFR:p.L861Q:c.2582T>A	FALSE	4.09296	FALSE	30466		conc neg
TSB01952	0.212938	32.3045	6	EGFR:p.L858R:c.2573T>G	FALSE	-0.826017	FALSE	30466		conc neg
TSB01952	0.212938	32.3045	10	KRAS:p.G12A:c.35G>C	FALSE	-1.55199	FALSE	74997		conc neg
TSB01952	0.212938	32.3045	10	KRAS:p.G12C/S:c.34G>T/A	FALSE	-0.707091	FALSE	74997		conc neg
TSB01952	0.212938	32.3045	10	KRAS:p.G12D/V:c.35G>A/T	FALSE	1.09776	TRUE	74823	6.13	disc neg
TSB01952	0.212938	32.3045	10	KRAS:p.G13D:c.38G>A	FALSE	-1.07004	FALSE	74997		conc neg
TSB01953	0.249244	36.6577	11	KRAS:p.Q61H:c.183A>C	FALSE	6.9693	TRUE	260382	5.59	disc neg
TSB01953	0.249244	36.6577	11	KRAS:p.Q61H:c.183A>T	FALSE	-1.09777	FALSE	260905		conc neg
TSB01953	0.249244	36.6577	11	KRAS:p.Q61K/K:c.180_181TC>TA/AA	FALSE	-1.08527	FALSE	260905		conc neg
TSB01953	0.249244	36.6577	6	EGFR:p.L861Q:c.2582T>A	FALSE	5.90323	FALSE	29391		conc neg
TSB01953	0.249244	36.6577	6	EGFR:p.L858R:c.2573T>G	FALSE	-0.931228	FALSE	29391		conc neg
TSB01953	0.249244	36.6577	10	KRAS:p.G12A:c.35G>C	FALSE	-1.39127	FALSE	54332		conc neg
TSB01953	0.249244	36.6577	10	KRAS:p.G12C/S:c.34G>T/A	FALSE	-1.1954	FALSE	54332		conc neg
TSB01953	0.249244	36.6577	10	KRAS:p.G12D/V:c.35G>A/T	FALSE	-0.847622	FALSE	54332		conc neg
TSB01953	0.249244	36.6577	10	KRAS:p.G13D:c.38G>A	FALSE	-2.23947	FALSE	54332		conc neg
TSB01956	0.293932	22.237	11	KRAS:p.Q61H:c.183A>C	TRUE	7.31738	FALSE	123590		disc pos
TSB01956	0.293932	22.237	11	KRAS:p.Q61H:c.183A>T	FALSE	-0.843017	FALSE	123590		conc neg
TSB01956	0.293932	22.237	11	KRAS:p.Q61K/K:c.180_181TC>TA/AA	FALSE	-0.922547	FALSE	123590		conc neg
TSB01961	0.212013	30.5177	21	TP53:p.R175H:c.524G>A	FALSE	-1.46651	FALSE	152084		conc neg
TSB01961	0.212013	30.5177	21	TP53:p.C176F:c.527G>T	FALSE	-1.45696	FALSE	152084		conc neg
TSB01961	0.212013	30.5177	21	TP53:p.H179R:c.536A>G	TRUE	6.46822	FALSE	150206	2.84	disc pos
TSB01961	0.212013	30.5177	13	NRAS:p.G12D:c.35G>A	FALSE	-0.706252	FALSE	24417		conc neg
TSB01961	0.212013	30.5177	13	NRAS:p.G12S/C:c.34G>A/T	FALSE	-0.436077	FALSE	24417		conc neg
TSB01961	0.212013	30.5177	13	NRAS:p.G12V:c.35G>T	FALSE	-0.0930876	FALSE	24417		conc neg
TSB01961	0.212013	30.5177	4	EGFR:p.E746_A750del:c.2235_2249del15	FALSE	4.03902	NA	59500		exclude	Not detectable by pipeline
TSB01961	0.212013	30.5177	4	EGFR:p.L747_T751del:c.2240_2254del15	FALSE	-0.442098	NA	59500		exclude	Not detectable by pipeline
TSB01961	0.212013	30.5177	4	EGFR:p.E746_A750del:c.2236_2250del15	FALSE	-0.769196	NA	59500		exclude	Not detectable by pipeline
TSB01961	0.212013	30.5177	4	EGFR:p.E746_T751>A:c.2237_2251del15	FALSE	-0.0322896	NA	59500		exclude	Not detectable by pipeline
TSB01961	0.212013	30.5177	4	EGFR:p.L747_E749P/del:c.2239_2248>C/G	FALSE	-0.733168	NA	59500		exclude	Not detectable by pipeline
TSB01961	0.212013	30.5177	4	EGFR:p.L747_P753>S:c.2240_2257del18	FALSE	0.0791425	NA	59500		exclude	Not detectable by pipeline
TSB02005	0.212553	41.8446	11	KRAS:p.Q61H:c.183A>C	FALSE	-1.14473	FALSE	260832		conc neg
TSB02005	0.212553	41.8446	11	KRAS:p.Q61H:c.183A>T	FALSE	2.16511	TRUE	260180	16.66	disc neg
TSB02005	0.212553	41.8446	11	KRAS:p.Q61K/K:c.180_181TC>TA/AA	FALSE	-0.487753	FALSE	260832		conc neg
TSB02056	0.207897	39.0375	15	PIK3CA:p.E542K:c.1624G>A	TRUE	14.7709	TRUE	99289	14.44	conc pos
TSB02056	0.207897	39.0375	15	PIK3CA:p.E545K:c.1633G>A	FALSE	-0.614759	FALSE	99267		conc neg
TSB02056	0.207897	39.0375	15	PIK3CA:p.Q546K:c.1636C>A	FALSE	-0.588714	FALSE	99267		conc neg
TSB02056	0.207897	39.0375	24	TP53:p.R273C/S:c.817C>T/A	TRUE	8.53233	NA	75653		exclude	mutation overlaps primer
TSB02056	0.207897	39.0375	24	TP53:p.R273H/L:c.818G>A/T	FALSE	-1.07066	NA	75653		exclude	mutation overlaps primer
TSB02056	0.207897	39.0375	24	TP53:p.R282W:c.844C>T	FALSE	-1.75433	FALSE	75653		conc neg
TSB02074	0.263161	27.4965	24	TP53:p.R273C/S:c.817C>T/A	TRUE	13.2013	NA	122339		exclude	mutation overlaps primer
TSB02074	0.263161	27.4965	24	TP53:p.R273H/L:c.818G>A/T	FALSE	-0.184544	NA	122339		exclude	mutation overlaps primer
TSB02074	0.263161	27.4965	24	TP53:p.R282W:c.844C>T	FALSE	2.45045	FALSE	122339		conc neg
TSB02075	0.242763	28.7164	10	KRAS:p.G12A:c.35G>C	FALSE	0.357104	FALSE	246157		conc neg
TSB02075	0.242763	28.7164	10	KRAS:p.G12C/S:c.34G>T/A	FALSE	0.615567	FALSE	246157		conc neg
TSB02075	0.242763	28.7164	10	KRAS:p.G12D/V:c.35G>A/T	FALSE	1.01524	FALSE	246157		conc neg
TSB02075	0.242763	28.7164	10	KRAS:p.G13D:c.38G>A	TRUE	37.3861	TRUE	245460	58.29	conc pos
TSB02083	0.300672	22.3102	23	TP53:p.G245S/C:c.733G>A/T	TRUE	12.7623	TRUE	103648	33.93	conc pos
TSB02083	0.300672	22.3102	23	TP53:p.R248Q/L:c.743G>A/T	FALSE	1.40018	FALSE	104222		conc neg
TSB02083	0.300672	22.3102	23	TP53:p.R248W:c.742C>T	FALSE	1.19605	FALSE	104222		conc neg
TSB02083	0.300672	22.3102	23	TP53:p.R249S:c.747G>T	FALSE	1.97314	FALSE	104222		conc neg
TSB02089	0.218305	38.9162	23	TP53:p.G245S/C:c.733G>A/T	TRUE	18.9471	TRUE	65558	28.58	conc pos
TSB02089	0.218305	38.9162	23	TP53:p.R248Q/L:c.743G>A/T	FALSE	0.423996	FALSE	65907		conc neg
TSB02089	0.218305	38.9162	23	TP53:p.R248W:c.742C>T	FALSE	-1.07588	FALSE	65907		conc neg
TSB02089	0.218305	38.9162	23	TP53:p.R249S:c.747G>T	FALSE	8.31e-05	FALSE	65907		conc neg
TSB02091	0.231091	43.3012	26	TP53:p.Y220C:c.659A>G	FALSE	0.394183	FALSE	134949		conc neg
TSB02091	0.231091	43.3012	26	TP53:p.R213*:c.637C>T	TRUE	26.4972	TRUE	70036	34.05	conc pos
TSB02091	0.231091	43.3012	14	NRAS:p.Q61K:c.181C>A	FALSE	-0.394161	FALSE	62546		conc neg
TSB02091	0.231091	43.3012	14	NRAS:p.Q61L:c.182A>T	FALSE	-0.298574	FALSE	62546		conc neg
TSB02091	0.231091	43.3012	14	NRAS:p.Q61R:c.182A>G	FALSE	0.409392	FALSE	62546		conc neg
TSB02110	0.182564	36.979	16	PIK3CA:p.H1047L:c.3140A>T	FALSE	-0.338522	FALSE	54522		conc neg
TSB02110	0.182564	36.979	16	PIK3CA:p.H1047R:c.3140A>G	FALSE	-0.00971977	FALSE	54522		conc neg
TSB02110	0.182564	36.979	10	KRAS:p.G12A:c.35G>C	FALSE	0.477842	FALSE	105298		conc neg
TSB02110	0.182564	36.979	10	KRAS:p.G12C/S:c.34G>T/A	FALSE	-0.614958	FALSE	105298		conc neg
TSB02110	0.182564	36.979	10	KRAS:p.G12D/V:c.35G>A/T	FALSE	0.433192	FALSE	105298		conc neg
TSB02110	0.182564	36.979	10	KRAS:p.G13D:c.38G>A	FALSE	0.638838	FALSE	105298		conc neg
TSB02112	0.243488	29.8719	27	TP53:p.R306*:c.916C>T	TRUE	21.9588	TRUE	96622	38.73	conc pos
TSB02112	0.243488	29.8719	24	TP53:p.R273C/S:c.817C>T/A	FALSE	0.597422	NA	41512		exclude	mutation overlaps primer
TSB02112	0.243488	29.8719	24	TP53:p.R273H/L:c.818G>A/T	FALSE	-0.858451	NA	41512		exclude	mutation overlaps primer
TSB02112	0.243488	29.8719	24	TP53:p.R282W:c.844C>T	FALSE	2.88964	FALSE	41512		conc neg
TSB02113	0.245012	31.252	16	PIK3CA:p.H1047L:c.3140A>T	FALSE	0.931382	FALSE	52437		conc neg
TSB02113	0.245012	31.252	16	PIK3CA:p.H1047R:c.3140A>G	FALSE	0.0446057	FALSE	52437		conc neg
TSB02113	0.245012	31.252	10	KRAS:p.G12A:c.35G>C	FALSE	0.333984	FALSE	114009		conc neg
TSB02113	0.245012	31.252	10	KRAS:p.G12C/S:c.34G>T/A	FALSE	-0.169975	FALSE	114009		conc neg
TSB02113	0.245012	31.252	10	KRAS:p.G12D/V:c.35G>A/T	TRUE	11.3618	TRUE	113306	36.48	conc pos
TSB02113	0.245012	31.252	10	KRAS:p.G13D:c.38G>A	FALSE	0.243988	FALSE	114009		conc neg
TSB02129	0.283356	13.6563	23	TP53:p.G245S/C:c.733G>A/T	TRUE	5.82905	FALSE	158580		disc pos
TSB02129	0.283356	13.6563	23	TP53:p.R248Q/L:c.743G>A/T	TRUE	11.5506	TRUE	82544	62.96	conc pos
TSB02129	0.283356	13.6563	23	TP53:p.R248W:c.742C>T	FALSE	1.42438	FALSE	158580		conc neg
TSB02129	0.283356	13.6563	23	TP53:p.R249S:c.747G>T	TRUE	5.05792	FALSE	58911	0.55	disc pos
TSB02134	0.241201	32.5647	23	TP53:p.G245S/C:c.733G>A/T	FALSE	0.727725	FALSE	62551		conc neg
TSB02134	0.241201	32.5647	23	TP53:p.R248Q/L:c.743G>A/T	TRUE	24.1913	TRUE	62321	60.34	conc pos
TSB02134	0.241201	32.5647	23	TP53:p.R248W:c.742C>T	FALSE	1.39892	FALSE	62551		conc neg
TSB02134	0.241201	32.5647	23	TP53:p.R249S:c.747G>T	FALSE	1.92806	FALSE	62551		conc neg
TSB02140	0.250206	35.0222	13	NRAS:p.G12D:c.35G>A	FALSE	0.417059	FALSE	37590		conc neg
TSB02140	0.250206	35.0222	13	NRAS:p.G12S/C:c.34G>A/T	TRUE	5.30412	FALSE	37590		disc pos
TSB02140	0.250206	35.0222	13	NRAS:p.G12V:c.35G>T	FALSE	-0.181414	FALSE	37590		conc neg
TSB02140	0.250206	35.0222	4	EGFR:p.E746_A750del:c.2235_2249del15	FALSE	-0.898834	NA	79146		exclude	Not detectable by pipeline
TSB02140	0.250206	35.0222	4	EGFR:p.L747_T751del:c.2240_2254del15	FALSE	-0.0769318	NA	79146		exclude	Not detectable by pipeline
TSB02140	0.250206	35.0222	4	EGFR:p.E746_A750del:c.2236_2250del15	FALSE	-0.714307	NA	79146		exclude	Not detectable by pipeline
TSB02140	0.250206	35.0222	4	EGFR:p.E746_T751>A:c.2237_2251del15	FALSE	-0.267939	NA	79146		exclude	Not detectable by pipeline
TSB02140	0.250206	35.0222	4	EGFR:p.L747_E749P/del:c.2239_2248>C/G	FALSE	0.187509	NA	79146		exclude	Not detectable by pipeline
TSB02140	0.250206	35.0222	4	EGFR:p.L747_P753>S:c.2240_2257del18	FALSE	-0.707936	NA	79146		exclude	Not detectable by pipeline
TSB02145	0.268685	32.1468	13	NRAS:p.G12D:c.35G>A	FALSE	1.00347	FALSE	59367		conc neg
TSB02145	0.268685	32.1468	13	NRAS:p.G12S/C:c.34G>A/T	FALSE	4.23871	FALSE	59367		conc neg
TSB02145	0.268685	32.1468	13	NRAS:p.G12V:c.35G>T	FALSE	2.5784	FALSE	59367		conc neg
TSB02145	0.268685	32.1468	4	EGFR:p.E746_A750del:c.2235_2249del15	FALSE	-1.03728	NA	115782		exclude	Not detectable by pipeline
TSB02145	0.268685	32.1468	4	EGFR:p.L747_T751del:c.2240_2254del15	FALSE	-0.820897	NA	115782		exclude	Not detectable by pipeline
TSB02145	0.268685	32.1468	4	EGFR:p.E746_A750del:c.2236_2250del15	FALSE	-0.517904	NA	115782		exclude	Not detectable by pipeline
TSB02145	0.268685	32.1468	4	EGFR:p.E746_T751>A:c.2237_2251del15	FALSE	-0.380943	NA	115782		exclude	Not detectable by pipeline
TSB02145	0.268685	32.1468	4	EGFR:p.L747_E749P/del:c.2239_2248>C/G	FALSE	0.805693	NA	115782		exclude	Not detectable by pipeline
TSB02145	0.268685	32.1468	4	EGFR:p.L747_P753>S:c.2240_2257del18	FALSE	-0.408376	NA	115782		exclude	Not detectable by pipeline
TSB02147	0.24493	33.5569	23	TP53:p.G245S/C:c.733G>A/T	FALSE	1.01864	FALSE	74109		conc neg
TSB02147	0.24493	33.5569	23	TP53:p.R248Q/L:c.743G>A/T	TRUE	16.5941	TRUE	73473	41.2	conc pos
TSB02147	0.24493	33.5569	23	TP53:p.R248W:c.742C>T	FALSE	0.572293	FALSE	74109		conc neg
TSB02147	0.24493	33.5569	23	TP53:p.R249S:c.747G>T	FALSE	0.222213	FALSE	74109		conc neg
TSB02150	0.252447	26.288	23	TP53:p.G245S/C:c.733G>A/T	FALSE	2.65671	FALSE	81507		conc neg
TSB02150	0.252447	26.288	23	TP53:p.R248Q/L:c.743G>A/T	TRUE	21.2036	TRUE	80897	55.64	conc pos
TSB02150	0.252447	26.288	23	TP53:p.R248W:c.742C>T	FALSE	1.78619	FALSE	81507		conc neg
TSB02150	0.252447	26.288	23	TP53:p.R249S:c.747G>T	FALSE	1.21427	FALSE	81507		conc neg
TSB02163	0.266972	14.807	13	NRAS:p.G12D:c.35G>A	FALSE	-1.26635	FALSE	45967		conc neg
TSB02163	0.266972	14.807	13	NRAS:p.G12S/C:c.34G>A/T	FALSE	2.85739	FALSE	45967		conc neg
TSB02163	0.266972	14.807	13	NRAS:p.G12V:c.35G>T	FALSE	0.197573	FALSE	45967		conc neg
TSB02163	0.266972	14.807	4	EGFR:p.E746_A750del:c.2235_2249del15	FALSE	-0.78862	NA	110767		exclude	Not detectable by pipeline
TSB02163	0.266972	14.807	4	EGFR:p.L747_T751del:c.2240_2254del15	FALSE	-0.973553	NA	110767		exclude	Not detectable by pipeline
TSB02163	0.266972	14.807	4	EGFR:p.E746_A750del:c.2236_2250del15	FALSE	-0.930509	NA	110767		exclude	Not detectable by pipeline
TSB02163	0.266972	14.807	4	EGFR:p.E746_T751>A:c.2237_2251del15	FALSE	-0.472271	NA	110767		exclude	Not detectable by pipeline
TSB02163	0.266972	14.807	4	EGFR:p.L747_E749P/del:c.2239_2248>C/G	FALSE	-0.549749	NA	110767		exclude	Not detectable by pipeline
TSB02163	0.266972	14.807	4	EGFR:p.L747_P753>S:c.2240_2257del18	FALSE	-1.26765	NA	110767		exclude	Not detectable by pipeline
TSB02180	0.231548	29.7596	20	PTEN:p.R159S:c.477G>T	TRUE	5.19392	FALSE	190068		disc pos
TSB02182	0.253133	27.83	24	TP53:p.R273C/S:c.817C>T/A	FALSE	-1.0369	NA	16878		exclude	mutation overlaps primer
TSB02182	0.253133	27.83	24	TP53:p.R273H/L:c.818G>A/T	FALSE	-0.70519	NA	16878		exclude	mutation overlaps primer
TSB02182	0.253133	27.83	24	TP53:p.R282W:c.844C>T	TRUE	9.88082	TRUE	41696	57.32	conc pos
TSB02182	0.253133	27.83	27	TP53:p.R306*:c.916C>T	FALSE	-0.678781	FALSE	47381		conc neg
TSB02189	0.239218	24.4011	23	TP53:p.G245S/C:c.733G>A/T	FALSE	2.87058	FALSE	75760		conc neg
TSB02189	0.239218	24.4011	23	TP53:p.R248Q/L:c.743G>A/T	TRUE	14.5907	TRUE	75086	35.93	conc pos
TSB02189	0.239218	24.4011	23	TP53:p.R248W:c.742C>T	FALSE	0.781484	FALSE	75760		conc neg
TSB02189	0.239218	24.4011	23	TP53:p.R249S:c.747G>T	FALSE	1.57973	FALSE	75760		conc neg
TSB02190	0.489933	9.14993	16	PIK3CA:p.H1047L:c.3140A>T	FALSE	-0.113273	FALSE	55086		conc neg
TSB02190	0.489933	9.14993	16	PIK3CA:p.H1047R:c.3140A>G	FALSE	-0.121057	FALSE	55086		conc neg
TSB02190	0.489933	9.14993	10	KRAS:p.G12A:c.35G>C	FALSE	1.18987	FALSE	99640		conc neg
TSB02190	0.489933	9.14993	10	KRAS:p.G12C/S:c.34G>T/A	FALSE	0.701888	FALSE	99640		conc neg
TSB02190	0.489933	9.14993	10	KRAS:p.G12D/V:c.35G>A/T	FALSE	1.95738	FALSE	99640		conc neg
TSB02190	0.489933	9.14993	10	KRAS:p.G13D:c.38G>A	FALSE	-0.13951	FALSE	99640		conc neg
TSB02204	0.226721	26.9473	26	TP53:p.Y220C:c.659A>G	FALSE	0.0133876	FALSE	69527		conc neg
TSB02204	0.226721	26.9473	26	TP53:p.R213*:c.637C>T	TRUE	20.4875	TRUE	69121	11.78	conc pos
TSB02204	0.226721	26.9473	14	NRAS:p.Q61K:c.181C>A	FALSE	-0.318275	FALSE	27325		conc neg
TSB02204	0.226721	26.9473	14	NRAS:p.Q61L:c.182A>T	FALSE	-0.870381	FALSE	27325		conc neg
TSB02204	0.226721	26.9473	14	NRAS:p.Q61R:c.182A>G	FALSE	0.208932	FALSE	27325		conc neg
TSB02212	0.238509	24.7166	23	TP53:p.G245S/C:c.733G>A/T	FALSE	1.87226	FALSE	76647		conc neg
TSB02212	0.238509	24.7166	23	TP53:p.R248Q/L:c.743G>A/T	TRUE	20.5912	TRUE	76148	55.87	conc pos
TSB02212	0.238509	24.7166	23	TP53:p.R248W:c.742C>T	FALSE	1.11761	FALSE	76647		conc neg
TSB02212	0.238509	24.7166	23	TP53:p.R249S:c.747G>T	FALSE	3.10446	FALSE	76647		conc neg
TSB02218	0.404566	6.636	26	TP53:p.Y220C:c.659A>G	FALSE	0.538054	FALSE	147636		conc neg
TSB02218	0.404566	6.636	26	TP53:p.R213*:c.637C>T	TRUE	19.3072	TRUE	76148	55.87	conc pos
TSB02218	0.404566	6.636	14	NRAS:p.Q61K:c.181C>A	FALSE	-0.323733	FALSE	30093		conc neg
TSB02218	0.404566	6.636	14	NRAS:p.Q61L:c.182A>T	FALSE	0.431652	FALSE	30093		conc neg
TSB02218	0.404566	6.636	14	NRAS:p.Q61R:c.182A>G	FALSE	0.00763486	FALSE	30093		conc neg
TSB02220	0.490733	6.87861	13	NRAS:p.G12D:c.35G>A	TRUE	7.81375	TRUE	1779	6.24	conc pos
TSB02220	0.490733	6.87861	13	NRAS:p.G12S/C:c.34G>A/T	FALSE	1.27868	FALSE	1803		conc neg
TSB02220	0.490733	6.87861	13	NRAS:p.G12V:c.35G>T	FALSE	1.58801	FALSE	1803		conc neg
TSB02220	0.490733	6.87861	4	EGFR:p.E746_A750del:c.2235_2249del15	FALSE	-0.362618	NA	39082		exclude	Not detectable by pipeline
TSB02220	0.490733	6.87861	4	EGFR:p.L747_T751del:c.2240_2254del15	FALSE	-0.243472	NA	39082		exclude	Not detectable by pipeline
TSB02220	0.490733	6.87861	4	EGFR:p.E746_A750del:c.2236_2250del15	FALSE	-0.339892	NA	39082		exclude	Not detectable by pipeline
TSB02220	0.490733	6.87861	4	EGFR:p.E746_T751>A:c.2237_2251del15	FALSE	-0.322576	NA	39082		exclude	Not detectable by pipeline
TSB02220	0.490733	6.87861	4	EGFR:p.L747_E749P/del:c.2239_2248>C/G	FALSE	0.976421	NA	39082		exclude	Not detectable by pipeline
TSB02220	0.490733	6.87861	4	EGFR:p.L747_P753>S:c.2240_2257del18	FALSE	-0.187102	NA	39082		exclude	Not detectable by pipeline
TSB02221	0.242802	22.924	23	TP53:p.G245S/C:c.733G>A/T	FALSE	0.0526956	FALSE	67584		conc neg
TSB02221	0.242802	22.924	23	TP53:p.R248Q/L:c.743G>A/T	TRUE	21.8389	TRUE	67096	36.07	conc pos
TSB02221	0.242802	22.924	23	TP53:p.R248W:c.742C>T	FALSE	-0.170314	FALSE	67584		conc neg
TSB02221	0.242802	22.924	23	TP53:p.R249S:c.747G>T	FALSE	1.89244	FALSE	67584		conc neg
TSB02344	0.210865	38.9205	26	TP53:p.Y220C:c.659A>G	FALSE	-1.12882	FALSE	52094		conc neg
TSB02344	0.210865	38.9205	26	TP53:p.R213*:c.637C>T	FALSE	-1.25923	FALSE	52094		conc neg
TSB02344	0.210865	38.9205	14	NRAS:p.Q61K:c.181C>A	FALSE	-1.0064	FALSE	25068		conc neg
TSB02344	0.210865	38.9205	14	NRAS:p.Q61L:c.182A>T	FALSE	-0.192708	FALSE	25068		conc neg
TSB02344	0.210865	38.9205	14	NRAS:p.Q61R:c.182A>G	TRUE	37.1907	TRUE	25032	44.58	conc pos
TSB02357	0.274097	16.5293	11	KRAS:p.Q61H:c.183A>C	FALSE	6.83889	FALSE	201160		conc neg
TSB02357	0.274097	16.5293	11	KRAS:p.Q61H:c.183A>T	FALSE	-0.370272	FALSE	201160		conc neg
TSB02357	0.274097	16.5293	11	KRAS:p.Q61K/K:c.180_181TC>TA/AA	FALSE	-0.620469	FALSE	201160		conc neg
